# Supplementary material for: Novel Energetic Coordination Polymers Based on 1,5-Di(nitramino)tetrazole With High Oxygen Content and Outstanding Properties: Syntheses, Crystal Structures, and Detonation Properties
Source: Front Chem. 2019 Oct 15;7:672. doi: 10.3389/fchem.2019.00672 (PMC6803599; doi:10.3389/fchem.2019.00672)
Supplement: Supplementary file 2 [file Data_Sheet_1.ZIP]

Archive with 6 entries (5 files):
- compounds 1-5 cif/
- compounds 1-5 cif/compound 1-cif.cif
- compounds 1-5 cif/compound 2-cif.cif
- compounds 1-5 cif/compound 3-cif.cif
- compounds 1-5 cif/compound 4-cif.cif
- compounds 1-5 cif/compound 5-cif.cif
