# Supplementary material for: Novel Energetic Coordination Polymers Based on 1,5-Di(nitramino)tetrazole With High Oxygen Content and Outstanding Properties: Syntheses, Crystal Structures, and Detonation Properties
Source: Front Chem. 2019 Oct 15;7:672. doi: 10.3389/fchem.2019.00672 (PMC6803599; doi:10.3389/fchem.2019.00672)
Supplement: Supplementary file 2 [file Data_Sheet_1.ZIP › compounds 1-5 cif/compound 1-cif.cif]

 
data_xb1010_0m 
  
_audit_creation_method            SHELXL-97 
_chemical_name_systematic 
; 
 compound 1 
; 
_chemical_name_common             ? 
_chemical_melting_point           none 
_chemical_formula_moiety          C2H8N16O12FeK2 
_chemical_formula_sum 
 'C2 H8 Fe K2 N16 O12' 
_chemical_formula_weight          582.29 
  
loop_ 
 _atom_type_symbol 
 _atom_type_description 
 _atom_type_scat_dispersion_real 
 _atom_type_scat_dispersion_imag 
 _atom_type_scat_source 
 'C'  'C'   0.0033   0.0016 
 'International Tables Vol C Tables 4.2.6.8 and 6.1.1.4' 
 'H'  'H'   0.0000   0.0000 
 'International Tables Vol C Tables 4.2.6.8 and 6.1.1.4' 
 'N'  'N'   0.0061   0.0033 
 'International Tables Vol C Tables 4.2.6.8 and 6.1.1.4' 
 'O'  'O'   0.0106   0.0060 
 'International Tables Vol C Tables 4.2.6.8 and 6.1.1.4' 
 'K'  'K'   0.2009   0.2494 
 'International Tables Vol C Tables 4.2.6.8 and 6.1.1.4' 
 'Fe'  'Fe'   0.3463   0.8444 
 'International Tables Vol C Tables 4.2.6.8 and 6.1.1.4' 
  
_symmetry_cell_setting            Monoclinic 
_symmetry_space_group_name_H-M    P2(1)/c 
  
loop_ 
 _symmetry_equiv_pos_as_xyz 
 'x, y, z' 
 '-x, y+1/2, -z+1/2' 
 '-x, -y, -z' 
 'x, -y-1/2, z-1/2' 
  
_cell_length_a                    7.3905(7) 
_cell_length_b                    8.8773(9) 
_cell_length_c                    14.4845(14) 
_cell_angle_alpha                 90.00 
_cell_angle_beta                  103.726(2) 
_cell_angle_gamma                 90.00 
_cell_volume                      923.16(16) 
_cell_formula_units_Z             2 
_cell_measurement_temperature     296(2) 
_cell_measurement_reflns_used     2768 
_cell_measurement_theta_min       2.71 
_cell_measurement_theta_max       26.91 
  
_exptl_crystal_description        block 
_exptl_crystal_colour             yellow 
_exptl_crystal_size_max           0.33 
_exptl_crystal_size_mid           0.28 
_exptl_crystal_size_min           0.14 
_exptl_crystal_density_meas       2.11 
_exptl_crystal_density_diffrn     2.095 
_exptl_crystal_density_method     'not measured' 
_exptl_crystal_F_000              584 
_exptl_absorpt_coefficient_mu     1.370 
_exptl_absorpt_correction_type    multi-scan 
_exptl_absorpt_correction_T_min   0.6576 
_exptl_absorpt_correction_T_max   0.8367 
_exptl_absorpt_process_details    SADABS(Sheldrick,1997) 
  
_exptl_special_details 
; 
 Sheldrick, G. M. (1997). SADABS. University of G?ttingen,
Germany. 
; 
  
_diffrn_ambient_temperature       296(2) 
_diffrn_radiation_wavelength      0.71073 
_diffrn_radiation_type            MoK\a 
_diffrn_radiation_source          'fine-focus sealed tube' 
_diffrn_radiation_monochromator   graphite 
_diffrn_measurement_device_type   'Bruker APEX-II CCD' 
_diffrn_measurement_method        '\f and \w scans' 
_diffrn_detector_area_resol_mean  ? 
_diffrn_reflns_number             4498 
_diffrn_reflns_av_R_equivalents   0.0145 
_diffrn_reflns_av_sigmaI/netI     0.0170 
_diffrn_reflns_limit_h_min        -8 
_diffrn_reflns_limit_h_max        5 
_diffrn_reflns_limit_k_min        -10 
_diffrn_reflns_limit_k_max        10 
_diffrn_reflns_limit_l_min        -15 
_diffrn_reflns_limit_l_max        17 
_diffrn_reflns_theta_min          2.71 
_diffrn_reflns_theta_max          25.10 
_reflns_number_total              1647 
_reflns_number_gt                 1538 
_reflns_threshold_expression      >2sigma(I) 
  
_computing_data_collection        'Bruker APEX2' 
_computing_cell_refinement        'Bruker SAINT' 
_computing_data_reduction         'Bruker SAINT' 
_computing_structure_solution     'SHELXS-97 (Sheldrick, 2008)' 
_computing_structure_refinement   'SHELXL-97 (Sheldrick, 2008)' 
_computing_molecular_graphics     'Bruker SHELXTL' 
_computing_publication_material   'Bruker SHELXTL' 
  
_refine_special_details 
; 
 Refinement of F^2^ against ALL reflections.  The weighted R-factor wR and 
 goodness of fit S are based on F^2^, conventional R-factors R are based 
 on F, with F set to zero for negative F^2^. The threshold expression of 
 F^2^ > 2sigma(F^2^) is used only for calculating R-factors(gt) etc. and is 
 not relevant to the choice of reflections for refinement.  R-factors based 
 on F^2^ are statistically about twice as large as those based on F, and R- 
 factors based on ALL data will be even larger. 
; 
  
_refine_ls_structure_factor_coef  Fsqd 
_refine_ls_matrix_type            full 
_refine_ls_weighting_scheme       calc 
_refine_ls_weighting_details 
 'calc w=1/[\s^2^(Fo^2^)+(0.0322P)^2^+0.2159P] where P=(Fo^2^+2Fc^2^)/3' 
_atom_sites_solution_primary      direct 
_atom_sites_solution_secondary    difmap 
_atom_sites_solution_hydrogens    geom 
_refine_ls_hydrogen_treatment     mixed 
_refine_ls_extinction_method      SHELXL 
_refine_ls_extinction_coef        0.0085(12) 
_refine_ls_extinction_expression 
 'Fc^*^=kFc[1+0.001xFc^2^\l^3^/sin(2\q)]^-1/4^' 
_refine_ls_number_reflns          1647 
_refine_ls_number_parameters      168 
_refine_ls_number_restraints      4 
_refine_ls_R_factor_all           0.0223 
_refine_ls_R_factor_gt            0.0207 
_refine_ls_wR_factor_ref          0.0569 
_refine_ls_wR_factor_gt           0.0559 
_refine_ls_goodness_of_fit_ref    1.072 
_refine_ls_restrained_S_all       1.071 
_refine_ls_shift/su_max           0.000 
_refine_ls_shift/su_mean          0.000 
  
loop_ 
 _atom_site_label 
 _atom_site_type_symbol 
 _atom_site_fract_x 
 _atom_site_fract_y 
 _atom_site_fract_z 
 _atom_site_U_iso_or_equiv 
 _atom_site_adp_type 
 _atom_site_occupancy 
 _atom_site_symmetry_multiplicity 
 _atom_site_calc_flag 
 _atom_site_refinement_flags 
 _atom_site_disorder_assembly 
 _atom_site_disorder_group 
Fe1 Fe 0.5000 0.0000 1.0000 0.02326(13) Uani 1 2 d S . . 
K1 K -0.73531(6) -0.03839(5) 0.57040(3) 0.03632(14) Uani 1 1 d . . . 
N1 N 0.11866(19) 0.16949(15) 0.96993(9) 0.0251(3) Uani 1 1 d . . . 
N2 N 0.01886(18) 0.07529(16) 0.90800(9) 0.0242(3) Uani 1 1 d . . . 
N3 N 0.28866(18) -0.07317(15) 0.88590(9) 0.0243(3) Uani 1 1 d . . . 
N4 N 0.3004(2) -0.17705(17) 0.81858(10) 0.0313(3) Uani 1 1 d . . . 
N5 N 0.1426(2) -0.19403(17) 0.75916(10) 0.0334(4) Uani 1 1 d . . . 
N6 N 0.02353(19) -0.09833(16) 0.78692(9) 0.0256(3) Uani 1 1 d . . . 
N7 N -0.16650(19) -0.09600(17) 0.74534(10) 0.0300(3) Uani 1 1 d . . . 
N8 N -0.1951(2) -0.03053(16) 0.66032(10) 0.0280(3) Uani 1 1 d . . . 
O1 O 0.62178(19) 0.12093(16) 0.90280(9) 0.0357(3) Uani 1 1 d D . . 
O2 O 0.29510(16) 0.17695(14) 0.99046(9) 0.0360(3) Uani 1 1 d . . . 
O3 O 0.03109(18) 0.25843(15) 1.00923(9) 0.0383(3) Uani 1 1 d . . . 
O4 O -0.06758(19) 0.02007(16) 0.62734(10) 0.0414(3) Uani 1 1 d . . . 
O5 O -0.36040(18) -0.02415(16) 0.61477(10) 0.0403(3) Uani 1 1 d . . . 
O6 O -0.60387(19) 0.15557(15) 0.72617(9) 0.0341(3) Uani 1 1 d D . . 
C1 C 0.1142(2) -0.02362(17) 0.86506(11) 0.0212(3) Uani 1 1 d . . . 
H1A H 0.725(3) 0.100(3) 0.898(2) 0.077(9) Uiso 1 1 d D . . 
H1B H 0.556(3) 0.126(3) 0.8482(13) 0.056(7) Uiso 1 1 d D . . 
H6B H -0.675(3) 0.225(2) 0.7302(17) 0.051(7) Uiso 1 1 d D . . 
H6A H -0.526(3) 0.193(3) 0.7024(18) 0.067(8) Uiso 1 1 d D . . 
  
loop_ 
 _atom_site_aniso_label 
 _atom_site_aniso_U_11 
 _atom_site_aniso_U_22 
 _atom_site_aniso_U_33 
 _atom_site_aniso_U_23 
 _atom_site_aniso_U_13 
 _atom_site_aniso_U_12 
Fe1 0.01632(19) 0.0301(2) 0.02157(19) -0.00107(12) 0.00101(14) 0.00152(13) 
K1 0.0255(2) 0.0504(3) 0.0313(2) -0.00053(17) 0.00322(17) -0.00234(17) 
N1 0.0244(7) 0.0246(7) 0.0257(7) 0.0013(6) 0.0049(6) 0.0041(6) 
N2 0.0186(7) 0.0306(7) 0.0225(7) -0.0007(6) 0.0031(6) 0.0019(6) 
N3 0.0213(7) 0.0281(7) 0.0227(7) -0.0021(6) 0.0034(6) 0.0028(6) 
N4 0.0289(8) 0.0334(8) 0.0297(8) -0.0068(6) 0.0034(6) 0.0046(6) 
N5 0.0307(8) 0.0349(8) 0.0321(8) -0.0084(6) 0.0023(7) 0.0025(7) 
N6 0.0210(7) 0.0311(7) 0.0226(7) -0.0023(6) 0.0010(6) -0.0014(6) 
N7 0.0193(7) 0.0432(9) 0.0247(7) 0.0029(6) -0.0003(6) -0.0072(6) 
N8 0.0238(8) 0.0331(8) 0.0256(7) -0.0044(6) 0.0030(6) 0.0011(6) 
O1 0.0225(7) 0.0544(8) 0.0297(7) 0.0064(6) 0.0053(6) 0.0001(6) 
O2 0.0211(6) 0.0338(7) 0.0499(8) -0.0111(6) 0.0023(6) 0.0003(5) 
O3 0.0339(7) 0.0365(7) 0.0452(8) -0.0109(6) 0.0109(6) 0.0095(6) 
O4 0.0304(7) 0.0596(9) 0.0369(8) 0.0135(6) 0.0133(6) 0.0020(6) 
O5 0.0231(7) 0.0564(9) 0.0344(7) -0.0026(6) -0.0069(6) 0.0035(6) 
O6 0.0288(7) 0.0380(8) 0.0365(7) 0.0036(6) 0.0098(6) 0.0014(6) 
C1 0.0202(8) 0.0248(8) 0.0183(8) 0.0036(6) 0.0040(6) -0.0020(6) 
  
_geom_special_details 
; 
 All esds (except the esd in the dihedral angle between two l.s. planes) 
 are estimated using the full covariance matrix.  The cell esds are taken 
 into account individually in the estimation of esds in distances, angles 
 and torsion angles; correlations between esds in cell parameters are only 
 used when they are defined by crystal symmetry.  An approximate (isotropic) 
 treatment of cell esds is used for estimating esds involving l.s. planes. 
; 
  
loop_ 
 _geom_bond_atom_site_label_1 
 _geom_bond_atom_site_label_2 
 _geom_bond_distance 
 _geom_bond_site_symmetry_2 
 _geom_bond_publ_flag 
Fe1 N3 2.0899(13) . ? 
Fe1 N3 2.0899(13) 3_657 ? 
Fe1 O1 2.1321(13) 3_657 ? 
Fe1 O1 2.1321(13) . ? 
Fe1 O2 2.1634(12) . ? 
Fe1 O2 2.1634(12) 3_657 ? 
K1 O5 2.6947(14) . ? 
K1 O4 2.8178(14) 1_455 ? 
K1 O6 2.8211(14) . ? 
K1 O3 2.8575(13) 2_446 ? 
K1 O4 2.8934(15) 3_456 ? 
K1 O5 2.9837(15) 3_456 ? 
K1 O3 3.0358(14) 4_465 ? 
K1 O1 3.1379(15) 2_546 ? 
K1 N8 3.3154(15) 3_456 ? 
K1 N5 3.3719(16) 1_455 ? 
K1 K1 4.0180(9) 3_356 ? 
K1 K1 4.4820(9) 3_456 ? 
K1 H6A 2.98(3) . ? 
N1 O3 1.2415(17) . ? 
N1 O2 1.2685(17) . ? 
N1 N2 1.3168(19) . ? 
N2 C1 1.365(2) . ? 
N3 C1 1.328(2) . ? 
N3 N4 1.3597(19) . ? 
N4 N5 1.284(2) . ? 
N5 N6 1.351(2) . ? 
N5 K1 3.3720(16) 1_655 ? 
N6 C1 1.345(2) . ? 
N6 N7 1.3907(19) . ? 
N7 N8 1.332(2) . ? 
N8 O4 1.2379(19) . ? 
N8 O5 1.2442(19) . ? 
N8 K1 3.3154(15) 3_456 ? 
O1 K1 3.1380(15) 2_556 ? 
O1 H1A 0.802(17) . ? 
O1 H1B 0.825(16) . ? 
O3 K1 2.8575(13) 2_456 ? 
O3 K1 3.0358(14) 4_666 ? 
O4 K1 2.8179(14) 1_655 ? 
O4 K1 2.8935(15) 3_456 ? 
O5 K1 2.9837(15) 3_456 ? 
O6 H6B 0.824(16) . ? 
O6 H6A 0.811(17) . ? 
  
loop_ 
 _geom_angle_atom_site_label_1 
 _geom_angle_atom_site_label_2 
 _geom_angle_atom_site_label_3 
 _geom_angle 
 _geom_angle_site_symmetry_1 
 _geom_angle_site_symmetry_3 
 _geom_angle_publ_flag 
N3 Fe1 N3 179.999(1) . 3_657 ? 
N3 Fe1 O1 90.71(5) . 3_657 ? 
N3 Fe1 O1 89.29(5) 3_657 3_657 ? 
N3 Fe1 O1 89.29(5) . . ? 
N3 Fe1 O1 90.71(5) 3_657 . ? 
O1 Fe1 O1 180.00(5) 3_657 . ? 
N3 Fe1 O2 78.15(5) . . ? 
N3 Fe1 O2 101.85(5) 3_657 . ? 
O1 Fe1 O2 90.52(5) 3_657 . ? 
O1 Fe1 O2 89.48(5) . . ? 
N3 Fe1 O2 101.85(5) . 3_657 ? 
N3 Fe1 O2 78.15(5) 3_657 3_657 ? 
O1 Fe1 O2 89.48(5) 3_657 3_657 ? 
O1 Fe1 O2 90.52(5) . 3_657 ? 
O2 Fe1 O2 180.0 . 3_657 ? 
O5 K1 O4 147.11(5) . 1_455 ? 
O5 K1 O6 68.97(4) . . ? 
O4 K1 O6 79.17(4) 1_455 . ? 
O5 K1 O3 140.41(4) . 2_446 ? 
O4 K1 O3 66.30(4) 1_455 2_446 ? 
O6 K1 O3 142.50(4) . 2_446 ? 
O5 K1 O4 118.76(4) . 3_456 ? 
O4 K1 O4 90.59(4) 1_455 3_456 ? 
O6 K1 O4 138.96(4) . 3_456 ? 
O3 K1 O4 58.58(4) 2_446 3_456 ? 
O5 K1 O5 75.87(4) . 3_456 ? 
O4 K1 O5 129.62(4) 1_455 3_456 ? 
O6 K1 O5 119.69(4) . 3_456 ? 
O3 K1 O5 94.38(4) 2_446 3_456 ? 
O4 K1 O5 43.18(4) 3_456 3_456 ? 
O5 K1 O3 120.83(4) . 4_465 ? 
O4 K1 O3 57.31(4) 1_455 4_465 ? 
O6 K1 O3 78.34(4) . 4_465 ? 
O3 K1 O3 94.09(4) 2_446 4_465 ? 
O4 K1 O3 63.08(4) 3_456 4_465 ? 
O5 K1 O3 79.92(4) 3_456 4_465 ? 
O5 K1 O1 77.65(4) . 2_546 ? 
O4 K1 O1 111.55(4) 1_455 2_546 ? 
O6 K1 O1 117.26(4) . 2_546 ? 
O3 K1 O1 66.30(4) 2_446 2_546 ? 
O4 K1 O1 103.51(4) 3_456 2_546 ? 
O5 K1 O1 100.20(4) 3_456 2_546 ? 
O3 K1 O1 160.38(4) 4_465 2_546 ? 
O5 K1 N8 97.84(4) . 3_456 ? 
O4 K1 N8 108.88(4) 1_455 3_456 ? 
O6 K1 N8 129.43(4) . 3_456 ? 
O3 K1 N8 77.81(4) 2_446 3_456 ? 
O4 K1 N8 21.66(4) 3_456 3_456 ? 
O5 K1 N8 21.98(3) 3_456 3_456 ? 
O3 K1 N8 67.25(4) 4_465 3_456 ? 
O1 K1 N8 105.99(4) 2_546 3_456 ? 
O5 K1 N5 106.49(4) . 1_455 ? 
O4 K1 N5 54.45(4) 1_455 1_455 ? 
O6 K1 N5 73.10(4) . 1_455 ? 
O3 K1 N5 75.07(4) 2_446 1_455 ? 
O4 K1 N5 131.06(4) 3_456 1_455 ? 
O5 K1 N5 166.23(4) 3_456 1_455 ? 
O3 K1 N5 109.21(4) 4_465 1_455 ? 
O1 K1 N5 67.66(4) 2_546 1_455 ? 
N8 K1 N5 152.33(4) 3_456 1_455 ? 
O5 K1 K1 159.29(4) . 3_356 ? 
O4 K1 K1 46.06(3) 1_455 3_356 ? 
O6 K1 K1 114.30(3) . 3_356 ? 
O3 K1 K1 48.91(3) 2_446 3_356 ? 
O4 K1 K1 44.53(3) 3_456 3_356 ? 
O5 K1 K1 85.53(3) 3_456 3_356 ? 
O3 K1 K1 45.18(3) 4_465 3_356 ? 
O1 K1 K1 115.21(3) 2_546 3_356 ? 
N8 K1 K1 63.74(3) 3_456 3_356 ? 
N5 K1 K1 93.75(3) 1_455 3_356 ? 
O5 K1 K1 40.21(3) . 3_456 ? 
O4 K1 K1 158.34(3) 1_455 3_456 ? 
O6 K1 K1 96.54(3) . 3_456 ? 
O3 K1 K1 120.94(3) 2_446 3_456 ? 
O4 K1 K1 78.69(3) 3_456 3_456 ? 
O5 K1 K1 35.66(2) 3_456 3_456 ? 
O3 K1 K1 101.05(3) 4_465 3_456 ? 
O1 K1 K1 89.38(3) 2_546 3_456 ? 
N8 K1 K1 57.64(3) 3_456 3_456 ? 
N5 K1 K1 144.81(3) 1_455 3_456 ? 
K1 K1 K1 120.70(2) 3_356 3_456 ? 
O5 K1 H6A 57.7(4) . . ? 
O4 K1 H6A 92.4(4) 1_455 . ? 
O6 K1 H6A 15.8(3) . . ? 
O3 K1 H6A 157.8(4) 2_446 . ? 
O4 K1 H6A 131.3(5) 3_456 . ? 
O5 K1 H6A 104.5(4) 3_456 . ? 
O3 K1 H6A 78.2(5) 4_465 . ? 
O1 K1 H6A 120.2(5) 2_546 . ? 
N8 K1 H6A 116.9(4) 3_456 . ? 
N5 K1 H6A 87.8(4) 1_455 . ? 
K1 K1 H6A 120.3(5) 3_356 . ? 
K1 K1 H6A 81.1(4) 3_456 . ? 
O3 N1 O2 118.56(13) . . ? 
O3 N1 N2 116.59(13) . . ? 
O2 N1 N2 124.84(13) . . ? 
N1 N2 C1 116.92(13) . . ? 
C1 N3 N4 106.60(13) . . ? 
C1 N3 Fe1 125.46(11) . . ? 
N4 N3 Fe1 127.94(10) . . ? 
N5 N4 N3 110.96(13) . . ? 
N4 N5 N6 106.20(13) . . ? 
N4 N5 K1 96.89(10) . 1_655 ? 
N6 N5 K1 107.58(10) . 1_655 ? 
C1 N6 N5 109.33(13) . . ? 
C1 N6 N7 127.38(14) . . ? 
N5 N6 N7 122.85(13) . . ? 
N8 N7 N6 109.23(13) . . ? 
O4 N8 O5 121.36(15) . . ? 
O4 N8 N7 123.13(15) . . ? 
O5 N8 N7 115.51(14) . . ? 
O4 N8 K1 59.61(9) . 3_456 ? 
O5 N8 K1 63.84(9) . 3_456 ? 
N7 N8 K1 164.74(11) . 3_456 ? 
Fe1 O1 K1 123.09(6) . 2_556 ? 
Fe1 O1 H1A 120(2) . . ? 
K1 O1 H1A 90(2) 2_556 . ? 
Fe1 O1 H1B 114.5(17) . . ? 
K1 O1 H1B 98.5(17) 2_556 . ? 
H1A O1 H1B 107(3) . . ? 
N1 O2 Fe1 129.95(10) . . ? 
N1 O3 K1 130.42(10) . 2_456 ? 
N1 O3 K1 109.40(10) . 4_666 ? 
K1 O3 K1 85.91(4) 2_456 4_666 ? 
N8 O4 K1 147.40(11) . 1_655 ? 
N8 O4 K1 98.73(10) . 3_456 ? 
K1 O4 K1 89.41(4) 1_655 3_456 ? 
N8 O5 K1 161.59(12) . . ? 
N8 O5 K1 94.18(10) . 3_456 ? 
K1 O5 K1 104.13(4) . 3_456 ? 
K1 O6 H6B 114.2(17) . . ? 
K1 O6 H6A 93.2(19) . . ? 
H6B O6 H6A 105(2) . . ? 
N3 C1 N6 106.91(14) . . ? 
N3 C1 N2 133.49(15) . . ? 
N6 C1 N2 119.53(14) . . ? 
  
loop_ 
 _geom_torsion_atom_site_label_1 
 _geom_torsion_atom_site_label_2 
 _geom_torsion_atom_site_label_3 
 _geom_torsion_atom_site_label_4 
 _geom_torsion 
 _geom_torsion_site_symmetry_1 
 _geom_torsion_site_symmetry_2 
 _geom_torsion_site_symmetry_3 
 _geom_torsion_site_symmetry_4 
 _geom_torsion_publ_flag 
O3 N1 N2 C1 -179.50(14) . . . . ? 
O2 N1 N2 C1 1.8(2) . . . . ? 
N3 Fe1 N3 C1 -95(10) 3_657 . . . ? 
O1 Fe1 N3 C1 73.62(13) 3_657 . . . ? 
O1 Fe1 N3 C1 -106.38(13) . . . . ? 
O2 Fe1 N3 C1 -16.76(13) . . . . ? 
O2 Fe1 N3 C1 163.24(13) 3_657 . . . ? 
N3 Fe1 N3 N4 84(10) 3_657 . . . ? 
O1 Fe1 N3 N4 -107.20(14) 3_657 . . . ? 
O1 Fe1 N3 N4 72.80(14) . . . . ? 
O2 Fe1 N3 N4 162.41(14) . . . . ? 
O2 Fe1 N3 N4 -17.59(14) 3_657 . . . ? 
C1 N3 N4 N5 -0.75(18) . . . . ? 
Fe1 N3 N4 N5 179.95(11) . . . . ? 
N3 N4 N5 N6 0.61(18) . . . . ? 
N3 N4 N5 K1 111.22(12) . . . 1_655 ? 
N4 N5 N6 C1 -0.25(18) . . . . ? 
K1 N5 N6 C1 -103.14(11) 1_655 . . . ? 
N4 N5 N6 N7 -173.13(14) . . . . ? 
K1 N5 N6 N7 83.98(15) 1_655 . . . ? 
C1 N6 N7 N8 113.63(17) . . . . ? 
N5 N6 N7 N8 -74.83(19) . . . . ? 
N6 N7 N8 O4 -0.8(2) . . . . ? 
N6 N7 N8 O5 178.63(13) . . . . ? 
N6 N7 N8 K1 94.8(4) . . . 3_456 ? 
N3 Fe1 O1 K1 129.41(7) . . . 2_556 ? 
N3 Fe1 O1 K1 -50.59(7) 3_657 . . 2_556 ? 
O1 Fe1 O1 K1 -171(6) 3_657 . . 2_556 ? 
O2 Fe1 O1 K1 51.25(6) . . . 2_556 ? 
O2 Fe1 O1 K1 -128.75(6) 3_657 . . 2_556 ? 
O3 N1 O2 Fe1 146.07(12) . . . . ? 
N2 N1 O2 Fe1 -35.2(2) . . . . ? 
N3 Fe1 O2 N1 36.45(13) . . . . ? 
N3 Fe1 O2 N1 -143.55(13) 3_657 . . . ? 
O1 Fe1 O2 N1 -54.16(14) 3_657 . . . ? 
O1 Fe1 O2 N1 125.84(14) . . . . ? 
O2 Fe1 O2 N1 147(5) 3_657 . . . ? 
O2 N1 O3 K1 126.42(13) . . . 2_456 ? 
N2 N1 O3 K1 -52.38(19) . . . 2_456 ? 
O2 N1 O3 K1 24.85(16) . . . 4_666 ? 
N2 N1 O3 K1 -153.96(10) . . . 4_666 ? 
O5 N8 O4 K1 -119.8(2) . . . 1_655 ? 
N7 N8 O4 K1 59.6(3) . . . 1_655 ? 
K1 N8 O4 K1 -102.8(2) 3_456 . . 1_655 ? 
O5 N8 O4 K1 -17.06(17) . . . 3_456 ? 
N7 N8 O4 K1 162.32(13) . . . 3_456 ? 
O4 N8 O5 K1 -169.6(3) . . . . ? 
N7 N8 O5 K1 10.9(4) . . . . ? 
K1 N8 O5 K1 174.0(4) 3_456 . . . ? 
O4 N8 O5 K1 16.38(16) . . . 3_456 ? 
N7 N8 O5 K1 -163.05(12) . . . 3_456 ? 
O4 K1 O5 N8 40.9(4) 1_455 . . . ? 
O6 K1 O5 N8 56.1(4) . . . . ? 
O3 K1 O5 N8 -94.2(4) 2_446 . . . ? 
O4 K1 O5 N8 -168.6(3) 3_456 . . . ? 
O5 K1 O5 N8 -173.8(4) 3_456 . . . ? 
O3 K1 O5 N8 117.3(4) 4_465 . . . ? 
O1 K1 O5 N8 -69.8(4) 2_546 . . . ? 
N8 K1 O5 N8 -174.5(3) 3_456 . . . ? 
N5 K1 O5 N8 -7.9(4) 1_455 . . . ? 
K1 K1 O5 N8 159.4(3) 3_356 . . . ? 
K1 K1 O5 N8 -173.8(4) 3_456 . . . ? 
O4 K1 O5 K1 -145.27(7) 1_455 . . 3_456 ? 
O6 K1 O5 K1 -130.08(5) . . . 3_456 ? 
O3 K1 O5 K1 79.59(7) 2_446 . . 3_456 ? 
O4 K1 O5 K1 5.22(6) 3_456 . . 3_456 ? 
O5 K1 O5 K1 0.0 3_456 . . 3_456 ? 
O3 K1 O5 K1 -68.88(5) 4_465 . . 3_456 ? 
O1 K1 O5 K1 104.00(5) 2_546 . . 3_456 ? 
N8 K1 O5 K1 -0.74(5) 3_456 . . 3_456 ? 
N5 K1 O5 K1 165.94(4) 1_455 . . 3_456 ? 
K1 K1 O5 K1 -26.80(12) 3_356 . . 3_456 ? 
N4 N3 C1 N6 0.56(17) . . . . ? 
Fe1 N3 C1 N6 179.88(10) . . . . ? 
N4 N3 C1 N2 177.17(16) . . . . ? 
Fe1 N3 C1 N2 -3.5(3) . . . . ? 
N5 N6 C1 N3 -0.21(18) . . . . ? 
N7 N6 C1 N3 172.26(14) . . . . ? 
N5 N6 C1 N2 -177.38(14) . . . . ? 
N7 N6 C1 N2 -4.9(2) . . . . ? 
N1 N2 C1 N3 18.7(3) . . . . ? 
N1 N2 C1 N6 -165.07(14) . . . . ? 
  
_diffrn_measured_fraction_theta_max    0.999 
_diffrn_reflns_theta_full              25.10 
_diffrn_measured_fraction_theta_full   0.999 
_refine_diff_density_max    0.256 
_refine_diff_density_min   -0.224 
_refine_diff_density_rms    0.044 
