# Supplementary material for: Novel Energetic Coordination Polymers Based on 1,5-Di(nitramino)tetrazole With High Oxygen Content and Outstanding Properties: Syntheses, Crystal Structures, and Detonation Properties
Source: Front Chem. 2019 Oct 15;7:672. doi: 10.3389/fchem.2019.00672 (PMC6803599; doi:10.3389/fchem.2019.00672)
Supplement: Supplementary file 2 [file Data_Sheet_1.ZIP › compounds 1-5 cif/compound 2-cif.cif]

 
data_xb0547_0m 
  
_audit_creation_method            SHELXL-97 
_chemical_name_systematic 
; 
 compound 2 
; 
_chemical_name_common             ? 
_chemical_melting_point           none 
_chemical_formula_moiety          C4H16N32O24Cu2K4 
_chemical_formula_sum 
 'C4 H16 Cu2 K4 N32 O24' 
_chemical_formula_weight          1179.97 
  
loop_ 
 _atom_type_symbol 
 _atom_type_description 
 _atom_type_scat_dispersion_real 
 _atom_type_scat_dispersion_imag 
 _atom_type_scat_source 
 'C'  'C'   0.0033   0.0016 
 'International Tables Vol C Tables 4.2.6.8 and 6.1.1.4' 
 'H'  'H'   0.0000   0.0000 
 'International Tables Vol C Tables 4.2.6.8 and 6.1.1.4' 
 'K'  'K'   0.2009   0.2494 
 'International Tables Vol C Tables 4.2.6.8 and 6.1.1.4' 
 'N'  'N'   0.0061   0.0033 
 'International Tables Vol C Tables 4.2.6.8 and 6.1.1.4' 
 'O'  'O'   0.0106   0.0060 
 'International Tables Vol C Tables 4.2.6.8 and 6.1.1.4' 
 'Cu'  'Cu'   0.3201   1.2651 
 'International Tables Vol C Tables 4.2.6.8 and 6.1.1.4' 
  
_symmetry_cell_setting            Monoclinic 
_symmetry_space_group_name_H-M    P2(1)/c 
  
loop_ 
 _symmetry_equiv_pos_as_xyz 
 'x, y, z' 
 '-x, y+1/2, -z+1/2' 
 '-x, -y, -z' 
 'x, -y-1/2, z-1/2' 
  
_cell_length_a                    7.3926(9) 
_cell_length_b                    8.9423(12) 
_cell_length_c                    14.3368(18) 
_cell_angle_alpha                 90.00 
_cell_angle_beta                  104.458(2) 
_cell_angle_gamma                 90.00 
_cell_volume                      917.7(2) 
_cell_formula_units_Z             1 
_cell_measurement_temperature     296(2) 
_cell_measurement_reflns_used     1427 
_cell_measurement_theta_min       2.71 
_cell_measurement_theta_max       26.54 
  
_exptl_crystal_description        block 
_exptl_crystal_colour             green 
_exptl_crystal_size_max           0.31 
_exptl_crystal_size_mid           0.26 
_exptl_crystal_size_min           0.13 
_exptl_crystal_density_meas       2.15 
_exptl_crystal_density_diffrn     2.135 
_exptl_crystal_density_method     'not measured' 
_exptl_crystal_F_000              590 
_exptl_absorpt_coefficient_mu     1.746 
_exptl_absorpt_correction_type    multi-scan 
_exptl_absorpt_correction_T_min   0.6145 
_exptl_absorpt_correction_T_max   0.8010 
_exptl_absorpt_process_details    SADABS(Sheldrick,1997) 
  
_exptl_special_details 
; 
 Sheldrick, G. M. (1997). SADABS. University of G?ttingen,
Germany. 
; 
  
_diffrn_ambient_temperature       296(2) 
_diffrn_radiation_wavelength      0.71073 
_diffrn_radiation_type            MoK\a 
_diffrn_radiation_source          'fine-focus sealed tube' 
_diffrn_radiation_monochromator   graphite 
_diffrn_measurement_device_type   'Bruker APEX-II CCD' 
_diffrn_measurement_method        '\f and \w scans' 
_diffrn_detector_area_resol_mean  ? 
_diffrn_reflns_number             5121 
_diffrn_reflns_av_R_equivalents   0.0267 
_diffrn_reflns_av_sigmaI/netI     0.0352 
_diffrn_reflns_limit_h_min        -6 
_diffrn_reflns_limit_h_max        9 
_diffrn_reflns_limit_k_min        -10 
_diffrn_reflns_limit_k_max        11 
_diffrn_reflns_limit_l_min        -18 
_diffrn_reflns_limit_l_max        14 
_diffrn_reflns_theta_min          2.71 
_diffrn_reflns_theta_max          27.12 
_reflns_number_total              1990 
_reflns_number_gt                 1650 
_reflns_threshold_expression      >2sigma(I) 
  
_computing_data_collection        'Bruker APEX2' 
_computing_cell_refinement        'Bruker SAINT' 
_computing_data_reduction         'Bruker SAINT' 
_computing_structure_solution     'SHELXS-97 (Sheldrick, 2008)' 
_computing_structure_refinement   'SHELXL-97 (Sheldrick, 2008)' 
_computing_molecular_graphics     'Bruker SHELXTL' 
_computing_publication_material   'Bruker SHELXTL' 
  
_refine_special_details 
; 
 Refinement of F^2^ against ALL reflections.  The weighted R-factor wR and 
 goodness of fit S are based on F^2^, conventional R-factors R are based 
 on F, with F set to zero for negative F^2^. The threshold expression of 
 F^2^ > 2sigma(F^2^) is used only for calculating R-factors(gt) etc. and is 
 not relevant to the choice of reflections for refinement.  R-factors based 
 on F^2^ are statistically about twice as large as those based on F, and R- 
 factors based on ALL data will be even larger. 
; 
  
_refine_ls_structure_factor_coef  Fsqd 
_refine_ls_matrix_type            full 
_refine_ls_weighting_scheme       calc 
_refine_ls_weighting_details 
 'calc w=1/[\s^2^(Fo^2^)+(0.0418P)^2^+3.5375P] where P=(Fo^2^+2Fc^2^)/3' 
_atom_sites_solution_primary      direct 
_atom_sites_solution_secondary    difmap 
_atom_sites_solution_hydrogens    geom 
_refine_ls_hydrogen_treatment     mixed 
_refine_ls_extinction_method      SHELXL 
_refine_ls_extinction_coef        0.0024(14) 
_refine_ls_extinction_expression 
 'Fc^*^=kFc[1+0.001xFc^2^\l^3^/sin(2\q)]^-1/4^' 
_refine_ls_number_reflns          1990 
_refine_ls_number_parameters      163 
_refine_ls_number_restraints      4 
_refine_ls_R_factor_all           0.0611 
_refine_ls_R_factor_gt            0.0500 
_refine_ls_wR_factor_ref          0.1221 
_refine_ls_wR_factor_gt           0.1144 
_refine_ls_goodness_of_fit_ref    1.062 
_refine_ls_restrained_S_all       1.061 
_refine_ls_shift/su_max           0.000 
_refine_ls_shift/su_mean          0.000 
  
loop_ 
 _atom_site_label 
 _atom_site_type_symbol 
 _atom_site_fract_x 
 _atom_site_fract_y 
 _atom_site_fract_z 
 _atom_site_U_iso_or_equiv 
 _atom_site_adp_type 
 _atom_site_occupancy 
 _atom_site_symmetry_multiplicity 
 _atom_site_calc_flag 
 _atom_site_refinement_flags 
 _atom_site_disorder_assembly 
 _atom_site_disorder_group 
Cu1 Cu 0.5000 0.5000 0.0000 0.0232(2) Uani 1 2 d S . . 
N7 N 1.1598(5) 0.5997(4) 0.2499(2) 0.0316(8) Uani 1 1 d . . . 
O4 O 1.3576(4) 0.5275(4) 0.3821(2) 0.0440(9) Uani 1 1 d . . . 
N8 N 1.1912(5) 0.5343(4) 0.3364(3) 0.0305(8) Uani 1 1 d . . . 
N2 N 0.9814(5) 0.4199(4) 0.0897(2) 0.0264(7) Uani 1 1 d . . . 
N1 N 0.8841(5) 0.3233(4) 0.0267(2) 0.0280(8) Uani 1 1 d . . . 
O5 O 0.3807(5) 0.3817(4) 0.0937(2) 0.0390(8) Uani 1 1 d D . . 
N4 N 0.6883(5) 0.6696(4) 0.1724(3) 0.0324(8) Uani 1 1 d . . . 
O2 O 0.9767(5) 0.2382(4) -0.0122(2) 0.0420(8) Uani 1 1 d . . . 
N3 N 0.7041(5) 0.5621(4) 0.1070(2) 0.0249(7) Uani 1 1 d . . . 
C1 C 0.8824(5) 0.5167(4) 0.1299(3) 0.0225(8) Uani 1 1 d . . . 
N5 N 0.8470(5) 0.6922(4) 0.2323(3) 0.0356(9) Uani 1 1 d . . . 
O3 O 1.0652(5) 0.4847(4) 0.3701(2) 0.0450(9) Uani 1 1 d . . . 
O1 O 0.7096(4) 0.3121(4) 0.0058(3) 0.0427(8) Uani 1 1 d . . . 
N6 N 0.9690(5) 0.5976(4) 0.2074(2) 0.0271(8) Uani 1 1 d . . . 
O6 O 0.6035(5) 0.3431(4) 0.2737(2) 0.0363(7) Uani 1 1 d D . . 
K1 K 0.73318(15) 0.53831(12) 0.42974(8) 0.0385(3) Uiso 1 1 d . . . 
H5A H 0.443(8) 0.378(8) 0.149(2) 0.07(2) Uiso 1 1 d D . . 
H6A H 0.682(7) 0.281(5) 0.269(4) 0.060(19) Uiso 1 1 d D . . 
H5B H 0.274(4) 0.401(8) 0.093(5) 0.07(2) Uiso 1 1 d D . . 
H6B H 0.530(7) 0.302(6) 0.299(4) 0.061(19) Uiso 1 1 d D . . 
  
loop_ 
 _atom_site_aniso_label 
 _atom_site_aniso_U_11 
 _atom_site_aniso_U_22 
 _atom_site_aniso_U_33 
 _atom_site_aniso_U_23 
 _atom_site_aniso_U_13 
 _atom_site_aniso_U_12 
Cu1 0.0159(3) 0.0307(4) 0.0209(4) -0.0019(3) 0.0006(2) 0.0014(3) 
N7 0.0208(17) 0.045(2) 0.0258(18) 0.0024(16) -0.0002(14) -0.0081(15) 
O4 0.0230(16) 0.064(2) 0.0367(18) -0.0030(16) -0.0074(13) 0.0043(15) 
N8 0.0282(19) 0.036(2) 0.0261(18) -0.0029(15) 0.0050(15) 0.0013(15) 
N2 0.0220(17) 0.0326(19) 0.0233(17) -0.0002(14) 0.0035(13) 0.0022(14) 
N1 0.0275(18) 0.0290(18) 0.0271(18) 0.0001(14) 0.0063(14) 0.0033(14) 
O5 0.0226(16) 0.060(2) 0.0321(18) 0.0033(16) 0.0025(14) 0.0023(15) 
N4 0.0273(19) 0.036(2) 0.0309(19) -0.0093(15) 0.0009(15) 0.0046(15) 
O2 0.0400(19) 0.0396(19) 0.048(2) -0.0113(15) 0.0139(16) 0.0098(15) 
N3 0.0229(17) 0.0279(18) 0.0224(17) -0.0020(13) 0.0031(13) 0.0025(14) 
C1 0.0216(18) 0.028(2) 0.0172(18) 0.0025(15) 0.0031(14) -0.0032(15) 
N5 0.032(2) 0.039(2) 0.033(2) -0.0103(16) 0.0029(16) 0.0040(16) 
O3 0.0342(18) 0.066(2) 0.0373(18) 0.0150(17) 0.0130(14) 0.0002(16) 
O1 0.0270(17) 0.0407(19) 0.060(2) -0.0190(16) 0.0090(15) -0.0044(14) 
N6 0.0217(17) 0.0337(19) 0.0231(17) -0.0014(14) 0.0004(13) -0.0018(14) 
O6 0.0296(17) 0.042(2) 0.0386(18) 0.0049(15) 0.0114(14) 0.0038(15) 
  
_geom_special_details 
; 
 All esds (except the esd in the dihedral angle between two l.s. planes) 
 are estimated using the full covariance matrix.  The cell esds are taken 
 into account individually in the estimation of esds in distances, angles 
 and torsion angles; correlations between esds in cell parameters are only 
 used when they are defined by crystal symmetry.  An approximate (isotropic) 
 treatment of cell esds is used for estimating esds involving l.s. planes. 
; 
  
loop_ 
 _geom_bond_atom_site_label_1 
 _geom_bond_atom_site_label_2 
 _geom_bond_distance 
 _geom_bond_site_symmetry_2 
 _geom_bond_publ_flag 
Cu1 N3 1.945(3) . ? 
Cu1 N3 1.945(3) 3_665 ? 
Cu1 O5 2.072(3) . ? 
Cu1 O5 2.072(4) 3_665 ? 
Cu1 O1 2.273(3) 3_665 ? 
Cu1 O1 2.273(3) . ? 
N7 N8 1.338(5) . ? 
N7 N6 1.390(5) . ? 
O4 N8 1.243(5) . ? 
O4 K1 2.691(3) 1_655 ? 
O4 K1 2.996(4) 3_766 ? 
N8 O3 1.234(5) . ? 
N8 K1 3.323(4) 3_766 ? 
N2 N1 1.325(5) . ? 
N2 C1 1.352(5) . ? 
N1 O2 1.244(4) . ? 
N1 O1 1.254(4) . ? 
O5 K1 3.180(4) 2_645 ? 
O5 H5A 0.82(2) . ? 
O5 H5B 0.81(2) . ? 
N4 N5 1.286(5) . ? 
N4 N3 1.368(5) . ? 
O2 K1 2.815(3) 2_745 ? 
O2 K1 3.049(4) 4_565 ? 
N3 C1 1.340(5) . ? 
C1 N6 1.346(5) . ? 
N5 N6 1.348(5) . ? 
N5 K1 3.435(4) . ? 
O3 K1 2.835(4) . ? 
O3 K1 2.891(4) 3_766 ? 
O1 K1 3.336(3) 4_565 ? 
O6 K1 2.811(4) . ? 
O6 H6A 0.82(2) . ? 
O6 H6B 0.82(2) . ? 
K1 O4 2.691(3) 1_455 ? 
K1 O2 2.815(3) 2_755 ? 
K1 O3 2.891(4) 3_766 ? 
K1 O4 2.996(4) 3_766 ? 
K1 O2 3.049(4) 4_566 ? 
K1 O5 3.180(4) 2_655 ? 
K1 N8 3.323(4) 3_766 ? 
K1 O1 3.336(3) 4_566 ? 
K1 K1 4.015(2) 3_766 ? 
K1 H6B 2.97(6) . ? 
  
loop_ 
 _geom_angle_atom_site_label_1 
 _geom_angle_atom_site_label_2 
 _geom_angle_atom_site_label_3 
 _geom_angle 
 _geom_angle_site_symmetry_1 
 _geom_angle_site_symmetry_3 
 _geom_angle_publ_flag 
N3 Cu1 N3 180.0 . 3_665 ? 
N3 Cu1 O5 90.36(14) . . ? 
N3 Cu1 O5 89.64(14) 3_665 . ? 
N3 Cu1 O5 89.64(14) . 3_665 ? 
N3 Cu1 O5 90.36(14) 3_665 3_665 ? 
O5 Cu1 O5 179.999(1) . 3_665 ? 
N3 Cu1 O1 101.82(13) . 3_665 ? 
N3 Cu1 O1 78.18(13) 3_665 3_665 ? 
O5 Cu1 O1 90.24(14) . 3_665 ? 
O5 Cu1 O1 89.76(14) 3_665 3_665 ? 
N3 Cu1 O1 78.18(13) . . ? 
N3 Cu1 O1 101.82(13) 3_665 . ? 
O5 Cu1 O1 89.76(14) . . ? 
O5 Cu1 O1 90.24(14) 3_665 . ? 
O1 Cu1 O1 180.0 3_665 . ? 
N8 N7 N6 108.8(3) . . ? 
N8 O4 K1 162.8(3) . 1_655 ? 
N8 O4 K1 94.0(3) . 3_766 ? 
K1 O4 K1 103.15(10) 1_655 3_766 ? 
O3 N8 O4 121.3(4) . . ? 
O3 N8 N7 123.2(4) . . ? 
O4 N8 N7 115.5(4) . . ? 
O3 N8 K1 59.2(2) . 3_766 ? 
O4 N8 K1 64.1(2) . 3_766 ? 
N7 N8 K1 165.3(3) . 3_766 ? 
N1 N2 C1 116.7(3) . . ? 
O2 N1 O1 119.5(4) . . ? 
O2 N1 N2 116.0(3) . . ? 
O1 N1 N2 124.5(3) . . ? 
Cu1 O5 K1 124.65(15) . 2_645 ? 
Cu1 O5 H5A 116(5) . . ? 
K1 O5 H5A 97(5) 2_645 . ? 
Cu1 O5 H5B 117(5) . . ? 
K1 O5 H5B 89(5) 2_645 . ? 
H5A O5 H5B 109(6) . . ? 
N5 N4 N3 110.4(3) . . ? 
N1 O2 K1 130.3(3) . 2_745 ? 
N1 O2 K1 105.4(3) . 4_565 ? 
K1 O2 K1 86.32(10) 2_745 4_565 ? 
C1 N3 N4 107.0(3) . . ? 
C1 N3 Cu1 128.9(3) . . ? 
N4 N3 Cu1 124.0(3) . . ? 
N3 C1 N6 106.0(3) . . ? 
N3 C1 N2 134.0(4) . . ? 
N6 C1 N2 120.0(3) . . ? 
N4 N5 N6 106.5(3) . . ? 
N4 N5 K1 96.7(3) . . ? 
N6 N5 K1 106.5(3) . . ? 
N8 O3 K1 148.5(3) . . ? 
N8 O3 K1 99.3(2) . 3_766 ? 
K1 O3 K1 89.05(10) . 3_766 ? 
N1 O1 Cu1 126.9(3) . . ? 
N1 O1 K1 91.1(2) . 4_565 ? 
Cu1 O1 K1 140.64(12) . 4_565 ? 
C1 N6 N5 110.1(3) . . ? 
C1 N6 N7 126.2(3) . . ? 
N5 N6 N7 123.2(3) . . ? 
K1 O6 H6A 113(4) . . ? 
K1 O6 H6B 93(4) . . ? 
H6A O6 H6B 108(6) . . ? 
O4 K1 O6 69.53(11) 1_455 . ? 
O4 K1 O2 139.40(12) 1_455 2_755 ? 
O6 K1 O2 143.24(11) . 2_755 ? 
O4 K1 O3 146.51(11) 1_455 . ? 
O6 K1 O3 78.69(11) . . ? 
O2 K1 O3 66.90(11) 2_755 . ? 
O4 K1 O3 119.52(11) 1_455 3_766 ? 
O6 K1 O3 137.28(11) . 3_766 ? 
O2 K1 O3 58.57(10) 2_755 3_766 ? 
O3 K1 O3 90.95(10) . 3_766 ? 
O4 K1 O4 76.85(10) 1_455 3_766 ? 
O6 K1 O4 119.09(11) . 3_766 ? 
O2 K1 O4 93.72(10) 2_755 3_766 ? 
O3 K1 O4 130.07(10) . 3_766 ? 
O3 K1 O4 42.98(9) 3_766 3_766 ? 
O4 K1 O2 122.79(11) 1_455 4_566 ? 
O6 K1 O2 76.97(10) . 4_566 ? 
O2 K1 O2 93.68(10) 2_755 4_566 ? 
O3 K1 O2 56.52(9) . 4_566 ? 
O3 K1 O2 63.17(10) 3_766 4_566 ? 
O4 K1 O2 81.07(10) 3_766 4_566 ? 
O4 K1 O5 77.22(11) 1_455 2_655 ? 
O6 K1 O5 119.13(10) . 2_655 ? 
O2 K1 O5 65.49(10) 2_755 2_655 ? 
O3 K1 O5 110.97(10) . 2_655 ? 
O3 K1 O5 103.35(10) 3_766 2_655 ? 
O4 K1 O5 99.90(10) 3_766 2_655 ? 
O2 K1 O5 159.16(9) 4_566 2_655 ? 
O4 K1 N8 98.74(10) 1_455 3_766 ? 
O6 K1 N8 128.31(10) . 3_766 ? 
O2 K1 N8 77.39(9) 2_755 3_766 ? 
O3 K1 N8 109.33(10) . 3_766 ? 
O3 K1 N8 21.49(9) 3_766 3_766 ? 
O4 K1 N8 21.91(8) 3_766 3_766 ? 
O2 K1 N8 68.09(9) 4_566 3_766 ? 
O5 K1 N8 105.60(9) 2_655 3_766 ? 
O4 K1 O1 85.08(10) 1_455 4_566 ? 
O6 K1 O1 69.00(10) . 4_566 ? 
O2 K1 O1 123.74(10) 2_755 4_566 ? 
O3 K1 O1 93.40(10) . 4_566 ? 
O3 K1 O1 70.44(10) 3_766 4_566 ? 
O4 K1 O1 58.65(10) 3_766 4_566 ? 
O2 K1 O1 39.17(8) 4_566 4_566 ? 
O5 K1 O1 155.17(9) 2_655 4_566 ? 
N8 K1 O1 59.74(9) 3_766 4_566 ? 
O4 K1 N5 104.77(10) 1_455 . ? 
O6 K1 N5 72.43(10) . . ? 
O2 K1 N5 76.94(9) 2_755 . ? 
O3 K1 N5 53.89(9) . . ? 
O3 K1 N5 132.41(10) 3_766 . ? 
O4 K1 N5 167.52(10) 3_766 . ? 
O2 K1 N5 107.48(9) 4_566 . ? 
O5 K1 N5 68.82(9) 2_655 . ? 
N8 K1 N5 153.57(10) 3_766 . ? 
O1 K1 N5 133.54(10) 4_566 . ? 
O4 K1 K1 160.66(9) 1_455 3_766 ? 
O6 K1 K1 112.99(8) . 3_766 ? 
O2 K1 K1 49.27(8) 2_755 3_766 ? 
O3 K1 K1 46.06(7) . 3_766 ? 
O3 K1 K1 44.90(7) 3_766 3_766 ? 
O4 K1 K1 85.85(7) 3_766 3_766 ? 
O2 K1 K1 44.40(7) 4_566 3_766 ? 
O5 K1 K1 114.76(7) 2_655 3_766 ? 
N8 K1 K1 64.13(7) 3_766 3_766 ? 
O1 K1 K1 78.51(6) 4_566 3_766 ? 
N5 K1 K1 93.99(7) . 3_766 ? 
O4 K1 H6B 59.1(10) 1_455 . ? 
O6 K1 H6B 15.9(5) . . ? 
O2 K1 H6B 158.3(7) 2_755 . ? 
O3 K1 H6B 91.7(8) . . ? 
O3 K1 H6B 128.9(10) 3_766 . ? 
O4 K1 H6B 103.6(6) 3_766 . ? 
O2 K1 H6B 76.5(12) 4_566 . ? 
O5 K1 H6B 122.8(12) 2_655 . ? 
N8 K1 H6B 115.3(8) 3_766 . ? 
O1 K1 H6B 58.5(10) 4_566 . ? 
N5 K1 H6B 87.5(6) . . ? 
K1 K1 H6B 118.3(12) 3_766 . ? 
  
loop_ 
 _geom_torsion_atom_site_label_1 
 _geom_torsion_atom_site_label_2 
 _geom_torsion_atom_site_label_3 
 _geom_torsion_atom_site_label_4 
 _geom_torsion 
 _geom_torsion_site_symmetry_1 
 _geom_torsion_site_symmetry_2 
 _geom_torsion_site_symmetry_3 
 _geom_torsion_site_symmetry_4 
 _geom_torsion_publ_flag 
K1 O4 N8 O3 169.5(8) 1_655 . . . ? 
K1 O4 N8 O3 -15.7(4) 3_766 . . . ? 
K1 O4 N8 N7 -11.1(12) 1_655 . . . ? 
K1 O4 N8 N7 163.7(3) 3_766 . . . ? 
K1 O4 N8 K1 -174.8(11) 1_655 . . 3_766 ? 
N6 N7 N8 O3 -1.2(6) . . . . ? 
N6 N7 N8 O4 179.4(4) . . . . ? 
N6 N7 N8 K1 -95.9(10) . . . 3_766 ? 
C1 N2 N1 O2 177.7(4) . . . . ? 
C1 N2 N1 O1 -3.3(6) . . . . ? 
N3 Cu1 O5 K1 -126.43(17) . . . 2_645 ? 
N3 Cu1 O5 K1 53.57(17) 3_665 . . 2_645 ? 
O5 Cu1 O5 K1 144(8) 3_665 . . 2_645 ? 
O1 Cu1 O5 K1 131.74(16) 3_665 . . 2_645 ? 
O1 Cu1 O5 K1 -48.26(16) . . . 2_645 ? 
O1 N1 O2 K1 -123.1(4) . . . 2_745 ? 
N2 N1 O2 K1 56.0(5) . . . 2_745 ? 
O1 N1 O2 K1 -24.7(4) . . . 4_565 ? 
N2 N1 O2 K1 154.4(3) . . . 4_565 ? 
N5 N4 N3 C1 0.7(5) . . . . ? 
N5 N4 N3 Cu1 -177.1(3) . . . . ? 
N3 Cu1 N3 C1 -45(4) 3_665 . . . ? 
O5 Cu1 N3 C1 107.6(4) . . . . ? 
O5 Cu1 N3 C1 -72.4(4) 3_665 . . . ? 
O1 Cu1 N3 C1 -162.1(3) 3_665 . . . ? 
O1 Cu1 N3 C1 17.9(3) . . . . ? 
N3 Cu1 N3 N4 133(4) 3_665 . . . ? 
O5 Cu1 N3 N4 -75.2(3) . . . . ? 
O5 Cu1 N3 N4 104.8(3) 3_665 . . . ? 
O1 Cu1 N3 N4 15.2(3) 3_665 . . . ? 
O1 Cu1 N3 N4 -164.8(3) . . . . ? 
N4 N3 C1 N6 -0.3(4) . . . . ? 
Cu1 N3 C1 N6 177.4(3) . . . . ? 
N4 N3 C1 N2 -176.4(4) . . . . ? 
Cu1 N3 C1 N2 1.2(7) . . . . ? 
N1 N2 C1 N3 -17.3(6) . . . . ? 
N1 N2 C1 N6 166.9(3) . . . . ? 
N3 N4 N5 N6 -0.8(5) . . . . ? 
N3 N4 N5 K1 -110.3(3) . . . . ? 
O4 N8 O3 K1 120.1(5) . . . . ? 
N7 N8 O3 K1 -59.3(7) . . . . ? 
K1 N8 O3 K1 103.6(5) 3_766 . . . ? 
O4 N8 O3 K1 16.5(4) . . . 3_766 ? 
N7 N8 O3 K1 -162.9(3) . . . 3_766 ? 
O2 N1 O1 Cu1 -147.4(3) . . . . ? 
N2 N1 O1 Cu1 33.6(6) . . . . ? 
O2 N1 O1 K1 21.6(4) . . . 4_565 ? 
N2 N1 O1 K1 -157.4(3) . . . 4_565 ? 
N3 Cu1 O1 N1 -35.4(3) . . . . ? 
N3 Cu1 O1 N1 144.6(3) 3_665 . . . ? 
O5 Cu1 O1 N1 -125.8(4) . . . . ? 
O5 Cu1 O1 N1 54.2(4) 3_665 . . . ? 
O1 Cu1 O1 N1 154(5) 3_665 . . . ? 
N3 Cu1 O1 K1 162.2(3) . . . 4_565 ? 
N3 Cu1 O1 K1 -17.8(3) 3_665 . . 4_565 ? 
O5 Cu1 O1 K1 71.7(2) . . . 4_565 ? 
O5 Cu1 O1 K1 -108.3(2) 3_665 . . 4_565 ? 
O1 Cu1 O1 K1 -8(5) 3_665 . . 4_565 ? 
N3 C1 N6 N5 -0.2(4) . . . . ? 
N2 C1 N6 N5 176.6(4) . . . . ? 
N3 C1 N6 N7 -172.7(4) . . . . ? 
N2 C1 N6 N7 4.1(6) . . . . ? 
N4 N5 N6 C1 0.6(5) . . . . ? 
K1 N5 N6 C1 103.1(3) . . . . ? 
N4 N5 N6 N7 173.4(4) . . . . ? 
K1 N5 N6 N7 -84.2(4) . . . . ? 
N8 N7 N6 C1 -111.3(4) . . . . ? 
N8 N7 N6 N5 77.2(5) . . . . ? 
N8 O3 K1 O4 96.9(6) . . . 1_455 ? 
K1 O3 K1 O4 -156.68(18) 3_766 . . 1_455 ? 
N8 O3 K1 O6 115.3(5) . . . . ? 
K1 O3 K1 O6 -138.24(12) 3_766 . . . ? 
N8 O3 K1 O2 -51.5(5) . . . 2_755 ? 
K1 O3 K1 O2 54.96(10) 3_766 . . 2_755 ? 
N8 O3 K1 O3 -106.4(6) . . . 3_766 ? 
K1 O3 K1 O3 0.0 3_766 . . 3_766 ? 
N8 O3 K1 O4 -126.0(5) . . . 3_766 ? 
K1 O3 K1 O4 -19.58(17) 3_766 . . 3_766 ? 
N8 O3 K1 O2 -162.9(6) . . . 4_566 ? 
K1 O3 K1 O2 -56.48(10) 3_766 . . 4_566 ? 
N8 O3 K1 O5 -1.7(6) . . . 2_655 ? 
K1 O3 K1 O5 104.69(10) 3_766 . . 2_655 ? 
N8 O3 K1 N8 -117.8(5) . . . 3_766 ? 
K1 O3 K1 N8 -11.39(12) 3_766 . . 3_766 ? 
N8 O3 K1 O1 -176.9(5) . . . 4_566 ? 
K1 O3 K1 O1 -70.46(10) 3_766 . . 4_566 ? 
N8 O3 K1 N5 38.9(5) . . . . ? 
K1 O3 K1 N5 145.36(15) 3_766 . . . ? 
N8 O3 K1 K1 -106.4(6) . . . 3_766 ? 
N4 N5 K1 O4 -17.2(3) . . . 1_455 ? 
N6 N5 K1 O4 -126.7(2) . . . 1_455 ? 
N4 N5 K1 O6 45.2(2) . . . . ? 
N6 N5 K1 O6 -64.2(2) . . . . ? 
N4 N5 K1 O2 -155.4(3) . . . 2_755 ? 
N6 N5 K1 O2 95.2(2) . . . 2_755 ? 
N4 N5 K1 O3 133.8(3) . . . . ? 
N6 N5 K1 O3 24.4(2) . . . . ? 
N4 N5 K1 O3 -175.8(2) . . . 3_766 ? 
N6 N5 K1 O3 74.7(3) . . . 3_766 ? 
N4 N5 K1 O4 -113.1(4) . . . 3_766 ? 
N6 N5 K1 O4 137.4(4) . . . 3_766 ? 
N4 N5 K1 O2 114.8(2) . . . 4_566 ? 
N6 N5 K1 O2 5.4(3) . . . 4_566 ? 
N4 N5 K1 O5 -86.9(2) . . . 2_655 ? 
N6 N5 K1 O5 163.7(3) . . . 2_655 ? 
N4 N5 K1 N8 -169.4(2) . . . 3_766 ? 
N6 N5 K1 N8 81.2(3) . . . 3_766 ? 
N4 N5 K1 O1 80.1(3) . . . 4_566 ? 
N6 N5 K1 O1 -29.3(3) . . . 4_566 ? 
N4 N5 K1 K1 158.1(2) . . . 3_766 ? 
N6 N5 K1 K1 48.6(2) . . . 3_766 ? 
  
_diffrn_measured_fraction_theta_max    0.974 
_diffrn_reflns_theta_full              27.12 
_diffrn_measured_fraction_theta_full   0.974 
_refine_diff_density_max    1.848 
_refine_diff_density_min   -1.859 
_refine_diff_density_rms    0.109 
