# Supplementary material for: Novel Energetic Coordination Polymers Based on 1,5-Di(nitramino)tetrazole With High Oxygen Content and Outstanding Properties: Syntheses, Crystal Structures, and Detonation Properties
Source: Front Chem. 2019 Oct 15;7:672. doi: 10.3389/fchem.2019.00672 (PMC6803599; doi:10.3389/fchem.2019.00672)
Supplement: Supplementary file 2 [file Data_Sheet_1.ZIP › compounds 1-5 cif/compound 3-cif.cif]

 
data_xb1086_0m 
  
_audit_creation_method            SHELXL-97 
_chemical_name_systematic 
; 
 compound 3 
; 
_chemical_name_common             ? 
_chemical_melting_point           none 
_chemical_formula_moiety          C2H8N16O12NiK2 
_chemical_formula_sum 
 'C2 H8 K2 N16 Ni O12' 
_chemical_formula_weight          585.15 
  
loop_ 
 _atom_type_symbol 
 _atom_type_description 
 _atom_type_scat_dispersion_real 
 _atom_type_scat_dispersion_imag 
 _atom_type_scat_source 
 'C'  'C'   0.0033   0.0016 
 'International Tables Vol C Tables 4.2.6.8 and 6.1.1.4' 
 'H'  'H'   0.0000   0.0000 
 'International Tables Vol C Tables 4.2.6.8 and 6.1.1.4' 
 'N'  'N'   0.0061   0.0033 
 'International Tables Vol C Tables 4.2.6.8 and 6.1.1.4' 
 'O'  'O'   0.0106   0.0060 
 'International Tables Vol C Tables 4.2.6.8 and 6.1.1.4' 
 'Ni'  'Ni'   0.3393   1.1124 
 'International Tables Vol C Tables 4.2.6.8 and 6.1.1.4' 
 'K'  'K'   0.2009   0.2494 
 'International Tables Vol C Tables 4.2.6.8 and 6.1.1.4' 
  
_symmetry_cell_setting            Monoclinic 
_symmetry_space_group_name_H-M    P2(1)/c 
  
loop_ 
 _symmetry_equiv_pos_as_xyz 
 'x, y, z' 
 '-x, y+1/2, -z+1/2' 
 '-x, -y, -z' 
 'x, -y-1/2, z-1/2' 
  
_cell_length_a                    7.405(2) 
_cell_length_b                    8.940(3) 
_cell_length_c                    14.365(4) 
_cell_angle_alpha                 90.00 
_cell_angle_beta                  104.524(4) 
_cell_angle_gamma                 90.00 
_cell_volume                      920.6(5) 
_cell_formula_units_Z             2 
_cell_measurement_temperature     296(2) 
_cell_measurement_reflns_used     2132 
_cell_measurement_theta_min       2.84 
_cell_measurement_theta_max       26.71 
  
_exptl_crystal_description        block 
_exptl_crystal_colour             green 
_exptl_crystal_size_max           0.34 
_exptl_crystal_size_mid           0.26 
_exptl_crystal_size_min           0.14 
_exptl_crystal_density_meas       2.13 
_exptl_crystal_density_diffrn     2.111 
_exptl_crystal_density_method     'not measured' 
_exptl_crystal_F_000              588 
_exptl_absorpt_coefficient_mu     1.608 
_exptl_absorpt_correction_type    multi-scan 
_exptl_absorpt_correction_T_min   0.6125 
_exptl_absorpt_correction_T_max   0.8038 
_exptl_absorpt_process_details    SADABS(Sheldrick,1997) 
  
_exptl_special_details 
; 
 Sheldrick, G. M. (1997). SADABS. University of G?ttingen,
Germany. 
; 
  
_diffrn_ambient_temperature       296(2) 
_diffrn_radiation_wavelength      0.71073 
_diffrn_radiation_type            MoK\a 
_diffrn_radiation_source          'fine-focus sealed tube' 
_diffrn_radiation_monochromator   graphite 
_diffrn_measurement_device_type   'Bruker APEX-II CCD' 
_diffrn_measurement_method        '\f and \w scans' 
_diffrn_detector_area_resol_mean  ? 
_diffrn_reflns_number             4352 
_diffrn_reflns_av_R_equivalents   0.0361 
_diffrn_reflns_av_sigmaI/netI     0.0394 
_diffrn_reflns_limit_h_min        -7 
_diffrn_reflns_limit_h_max        8 
_diffrn_reflns_limit_k_min        -6 
_diffrn_reflns_limit_k_max        10 
_diffrn_reflns_limit_l_min        -17 
_diffrn_reflns_limit_l_max        16 
_diffrn_reflns_theta_min          2.71 
_diffrn_reflns_theta_max          25.09 
_reflns_number_total              1632 
_reflns_number_gt                 1430 
_reflns_threshold_expression      >2sigma(I) 
  
_computing_data_collection        'Bruker APEX2' 
_computing_cell_refinement        'Bruker SAINT' 
_computing_data_reduction         'Bruker SAINT' 
_computing_structure_solution     'SHELXS-97 (Sheldrick, 2008)' 
_computing_structure_refinement   'SHELXL-97 (Sheldrick, 2008)' 
_computing_molecular_graphics     'Bruker SHELXTL' 
_computing_publication_material   'Bruker SHELXTL' 
  
_refine_special_details 
; 
 Refinement of F^2^ against ALL reflections.  The weighted R-factor wR and 
 goodness of fit S are based on F^2^, conventional R-factors R are based 
 on F, with F set to zero for negative F^2^. The threshold expression of 
 F^2^ > 2sigma(F^2^) is used only for calculating R-factors(gt) etc. and is 
 not relevant to the choice of reflections for refinement.  R-factors based 
 on F^2^ are statistically about twice as large as those based on F, and R- 
 factors based on ALL data will be even larger. 
; 
  
_refine_ls_structure_factor_coef  Fsqd 
_refine_ls_matrix_type            full 
_refine_ls_weighting_scheme       calc 
_refine_ls_weighting_details 
 'calc w=1/[\s^2^(Fo^2^)+(0.0680P)^2^+0.0000P] where P=(Fo^2^+2Fc^2^)/3' 
_atom_sites_solution_primary      direct 
_atom_sites_solution_secondary    difmap 
_atom_sites_solution_hydrogens    geom 
_refine_ls_hydrogen_treatment     mixed 
_refine_ls_extinction_method      SHELXL 
_refine_ls_extinction_coef        ?
_refine_ls_extinction_expression 
 'Fc^*^=kFc[1+0.001xFc^2^\l^3^/sin(2\q)]^-1/4^'
_refine_ls_number_reflns          1632 
_refine_ls_number_parameters      167 
_refine_ls_number_restraints      4 
_refine_ls_R_factor_all           0.0410 
_refine_ls_R_factor_gt            0.0355 
_refine_ls_wR_factor_ref          0.0989 
_refine_ls_wR_factor_gt           0.0939 
_refine_ls_goodness_of_fit_ref    1.038 
_refine_ls_restrained_S_all       1.036 
_refine_ls_shift/su_max           0.000 
_refine_ls_shift/su_mean          0.000 
  
loop_ 
 _atom_site_label 
 _atom_site_type_symbol 
 _atom_site_fract_x 
 _atom_site_fract_y 
 _atom_site_fract_z 
 _atom_site_U_iso_or_equiv 
 _atom_site_adp_type 
 _atom_site_occupancy 
 _atom_site_symmetry_multiplicity 
 _atom_site_calc_flag 
 _atom_site_refinement_flags 
 _atom_site_disorder_assembly 
 _atom_site_disorder_group 
K1 K 1.26669(9) 0.46241(9) 0.07017(5) 0.0432(2) Uani 1 1 d . . . 
Ni1 Ni 0.5000 0.0000 0.0000 0.02500(19) Uani 1 2 d S . . 
N1 N 1.1922(3) -0.0348(3) 0.33662(17) 0.0346(6) Uani 1 1 d . . . 
N2 N 1.1606(3) -0.0999(3) 0.25006(16) 0.0366(6) Uani 1 1 d . . . 
N3 N 0.9692(3) -0.0973(3) 0.20749(15) 0.0317(5) Uani 1 1 d . . . 
N4 N 0.8481(3) -0.1922(3) 0.23239(17) 0.0402(6) Uani 1 1 d . . . 
N5 N 0.6882(3) -0.1697(3) 0.17209(17) 0.0384(6) Uani 1 1 d . . . 
N6 N 0.7046(3) -0.0625(3) 0.10743(15) 0.0296(5) Uani 1 1 d . . . 
N7 N 0.9825(3) 0.0805(3) 0.08987(15) 0.0313(5) Uani 1 1 d . . . 
N8 N 0.8857(3) 0.1779(3) 0.02664(16) 0.0328(5) Uani 1 1 d . . . 
O1 O 1.3587(3) -0.0277(3) 0.38223(16) 0.0483(6) Uani 1 1 d . . . 
O2 O 1.0653(3) 0.0150(3) 0.37032(17) 0.0501(6) Uani 1 1 d . . . 
O3 O 0.3805(3) 0.1175(3) 0.09329(14) 0.0436(5) Uani 1 1 d D . . 
O4 O 0.7110(3) 0.1890(3) 0.00609(16) 0.0477(6) Uani 1 1 d . . . 
O5 O 0.9774(3) 0.2619(3) -0.01243(15) 0.0469(6) Uani 1 1 d . . . 
O6 O 1.3977(3) 0.6572(3) 0.22679(15) 0.0409(5) Uani 1 1 d D . . 
C1 C 0.8822(4) -0.0167(3) 0.13018(19) 0.0281(6) Uani 1 1 d . . . 
H3A H 0.445(4) 0.140(4) 0.1466(14) 0.059(11) Uiso 1 1 d D . . 
H3B H 0.276(3) 0.090(5) 0.096(3) 0.076(13) Uiso 1 1 d D . . 
H6B H 1.467(4) 0.700(4) 0.199(2) 0.061(12) Uiso 1 1 d D . . 
H6A H 1.324(4) 0.723(3) 0.233(3) 0.061(12) Uiso 1 1 d D . . 
  
loop_ 
 _atom_site_aniso_label 
 _atom_site_aniso_U_11 
 _atom_site_aniso_U_22 
 _atom_site_aniso_U_33 
 _atom_site_aniso_U_23 
 _atom_site_aniso_U_13 
 _atom_site_aniso_U_12 
K1 0.0302(4) 0.0604(5) 0.0342(4) -0.0012(3) -0.0007(3) -0.0034(3) 
Ni1 0.0165(3) 0.0347(3) 0.0192(3) 0.00173(17) -0.00405(19) -0.00072(17) 
N1 0.0287(13) 0.0438(14) 0.0271(12) 0.0035(10) -0.0008(10) 0.0001(10) 
N2 0.0252(12) 0.0512(15) 0.0290(12) -0.0036(11) -0.0012(9) 0.0067(11) 
N3 0.0248(11) 0.0384(13) 0.0260(11) 0.0018(10) -0.0044(9) 0.0010(10) 
N4 0.0340(13) 0.0463(15) 0.0342(13) 0.0072(11) -0.0033(10) -0.0036(11) 
N5 0.0315(13) 0.0450(14) 0.0336(12) 0.0079(10) -0.0016(10) -0.0041(11) 
N6 0.0262(11) 0.0334(12) 0.0256(11) 0.0018(9) -0.0001(9) -0.0019(9) 
N7 0.0245(11) 0.0399(13) 0.0265(11) 0.0011(10) 0.0010(9) -0.0018(10) 
N8 0.0317(13) 0.0339(13) 0.0301(12) -0.0017(9) 0.0027(10) -0.0032(10) 
O1 0.0280(12) 0.0697(15) 0.0362(12) 0.0038(10) -0.0124(9) -0.0063(10) 
O2 0.0364(13) 0.0739(17) 0.0397(13) -0.0157(10) 0.0090(10) 0.0007(10) 
O3 0.0276(11) 0.0657(15) 0.0331(11) -0.0048(10) -0.0005(9) -0.0028(10) 
O4 0.0294(11) 0.0478(13) 0.0616(14) 0.0192(10) 0.0033(10) 0.0044(9) 
O5 0.0440(12) 0.0491(13) 0.0470(12) 0.0116(10) 0.0102(10) -0.0101(10) 
O6 0.0352(12) 0.0473(13) 0.0392(12) 0.0057(10) 0.0074(9) 0.0029(10) 
C1 0.0270(15) 0.0321(14) 0.0226(13) -0.0028(10) 0.0013(11) 0.0024(10) 
  
_geom_special_details 
; 
 All esds (except the esd in the dihedral angle between two l.s. planes) 
 are estimated using the full covariance matrix.  The cell esds are taken 
 into account individually in the estimation of esds in distances, angles 
 and torsion angles; correlations between esds in cell parameters are only 
 used when they are defined by crystal symmetry.  An approximate (isotropic) 
 treatment of cell esds is used for estimating esds involving l.s. planes. 
; 
  
loop_ 
 _geom_bond_atom_site_label_1 
 _geom_bond_atom_site_label_2 
 _geom_bond_distance 
 _geom_bond_site_symmetry_2 
 _geom_bond_publ_flag 
K1 O1 2.687(2) 2_855 ? 
K1 O5 2.817(2) . ? 
K1 O6 2.818(2) . ? 
K1 O2 2.837(3) 2_755 ? 
K1 O2 2.891(3) 4_565 ? 
K1 O1 3.003(3) 4_565 ? 
K1 O5 3.046(2) 3_765 ? 
K1 O3 3.192(3) 1_655 ? 
K1 O4 3.321(2) 3_765 ? 
K1 N1 3.324(3) 4_565 ? 
K1 N4 3.447(3) 2_755 ? 
K1 K1 4.0152(16) 3_765 ? 
K1 H6B 2.96(4) . ? 
Ni1 N6 1.953(2) 3_655 ? 
Ni1 N6 1.953(2) . ? 
Ni1 O3 2.068(2) . ? 
Ni1 O3 2.068(2) 3_655 ? 
Ni1 O4 2.288(2) . ? 
Ni1 O4 2.288(2) 3_655 ? 
N1 O2 1.242(3) . ? 
N1 O1 1.245(3) . ? 
N1 N2 1.339(3) . ? 
N1 K1 3.324(3) 4_566 ? 
N2 N3 1.396(3) . ? 
N3 C1 1.345(3) . ? 
N3 N4 1.346(3) . ? 
N4 N5 1.295(3) . ? 
N4 K1 3.447(3) 2_745 ? 
N5 N6 1.360(3) . ? 
N6 C1 1.338(3) . ? 
N7 N8 1.331(3) . ? 
N7 C1 1.363(3) . ? 
N8 O5 1.237(3) . ? 
N8 O4 1.257(3) . ? 
O1 K1 2.687(2) 2_845 ? 
O1 K1 3.003(3) 4_566 ? 
O2 K1 2.837(3) 2_745 ? 
O2 K1 2.891(3) 4_566 ? 
O3 K1 3.192(3) 1_455 ? 
O3 H3A 0.821(10) . ? 
O3 H3B 0.822(10) . ? 
O4 K1 3.321(2) 3_765 ? 
O5 K1 3.046(2) 3_765 ? 
O6 H6B 0.820(10) . ? 
O6 H6A 0.817(10) . ? 
  
loop_ 
 _geom_angle_atom_site_label_1 
 _geom_angle_atom_site_label_2 
 _geom_angle_atom_site_label_3 
 _geom_angle 
 _geom_angle_site_symmetry_1 
 _geom_angle_site_symmetry_3 
 _geom_angle_publ_flag 
O1 K1 O5 139.09(7) 2_855 . ? 
O1 K1 O6 69.50(7) 2_855 . ? 
O5 K1 O6 143.38(7) . . ? 
O1 K1 O2 146.63(8) 2_855 2_755 ? 
O5 K1 O2 66.89(7) . 2_755 ? 
O6 K1 O2 78.91(7) . 2_755 ? 
O1 K1 O2 119.54(7) 2_855 4_565 ? 
O5 K1 O2 58.52(6) . 4_565 ? 
O6 K1 O2 137.58(7) . 4_565 ? 
O2 K1 O2 91.00(7) 2_755 4_565 ? 
O1 K1 O1 76.69(7) 2_855 4_565 ? 
O5 K1 O1 93.73(6) . 4_565 ? 
O6 K1 O1 119.18(7) . 4_565 ? 
O2 K1 O1 130.38(6) 2_755 4_565 ? 
O2 K1 O1 43.16(6) 4_565 4_565 ? 
O1 K1 O5 123.14(7) 2_855 3_765 ? 
O5 K1 O5 93.65(7) . 3_765 ? 
O6 K1 O5 77.25(6) . 3_765 ? 
O2 K1 O5 56.51(6) 2_755 3_765 ? 
O2 K1 O5 63.26(7) 4_565 3_765 ? 
O1 K1 O5 81.42(6) 4_565 3_765 ? 
O1 K1 O3 77.09(7) 2_855 1_655 ? 
O5 K1 O3 65.30(6) . 1_655 ? 
O6 K1 O3 119.00(6) . 1_655 ? 
O2 K1 O3 110.79(7) 2_755 1_655 ? 
O2 K1 O3 103.17(6) 4_565 1_655 ? 
O1 K1 O3 99.65(6) 4_565 1_655 ? 
O5 K1 O3 158.95(6) 3_765 1_655 ? 
O1 K1 O4 85.37(6) 2_855 3_765 ? 
O5 K1 O4 123.62(6) . 3_765 ? 
O6 K1 O4 69.39(6) . 3_765 ? 
O2 K1 O4 93.58(6) 2_755 3_765 ? 
O2 K1 O4 70.30(6) 4_565 3_765 ? 
O1 K1 O4 58.65(6) 4_565 3_765 ? 
O5 K1 O4 39.29(5) 3_765 3_765 ? 
O3 K1 O4 155.10(6) 1_655 3_765 ? 
O1 K1 N1 98.62(7) 2_855 4_565 ? 
O5 K1 N1 77.44(6) . 4_565 ? 
O6 K1 N1 128.49(7) . 4_565 ? 
O2 K1 N1 109.56(7) 2_755 4_565 ? 
O2 K1 N1 21.65(6) 4_565 4_565 ? 
O1 K1 N1 21.94(6) 4_565 4_565 ? 
O5 K1 N1 68.32(6) 3_765 4_565 ? 
O3 K1 N1 105.41(6) 1_655 4_565 ? 
O4 K1 N1 59.59(6) 3_765 4_565 ? 
O1 K1 N4 104.81(7) 2_855 2_755 ? 
O5 K1 N4 76.88(6) . 2_755 ? 
O6 K1 N4 72.38(6) . 2_755 ? 
O2 K1 N4 53.67(6) 2_755 2_755 ? 
O2 K1 N4 132.27(6) 4_565 2_755 ? 
O1 K1 N4 167.40(7) 4_565 2_755 ? 
O5 K1 N4 107.26(6) 3_765 2_755 ? 
O3 K1 N4 68.92(6) 1_655 2_755 ? 
O4 K1 N4 133.67(6) 3_765 2_755 ? 
N1 K1 N4 153.58(6) 4_565 2_755 ? 
O1 K1 K1 160.91(6) 2_855 3_765 ? 
O5 K1 K1 49.21(5) . 3_765 ? 
O6 K1 K1 113.31(6) . 3_765 ? 
O2 K1 K1 46.05(5) 2_755 3_765 ? 
O2 K1 K1 44.94(5) 4_565 3_765 ? 
O1 K1 K1 86.13(5) 4_565 3_765 ? 
O5 K1 K1 44.45(4) 3_765 3_765 ? 
O3 K1 K1 114.51(5) 1_655 3_765 ? 
O4 K1 K1 78.54(4) 3_765 3_765 ? 
N1 K1 K1 64.36(5) 4_565 3_765 ? 
N4 K1 K1 93.77(5) 2_755 3_765 ? 
O1 K1 H6B 59.6(6) 2_855 . ? 
O5 K1 H6B 158.3(5) . . ? 
O6 K1 H6B 16.1(3) . . ? 
O2 K1 H6B 91.7(5) 2_755 . ? 
O2 K1 H6B 128.6(6) 4_565 . ? 
O1 K1 H6B 103.4(3) 4_565 . ? 
O5 K1 H6B 76.1(7) 3_765 . ? 
O3 K1 H6B 123.4(7) 1_655 . ? 
O4 K1 H6B 58.3(6) 3_765 . ? 
N1 K1 H6B 114.9(5) 4_565 . ? 
N4 K1 H6B 87.8(4) 2_755 . ? 
K1 K1 H6B 118.0(7) 3_765 . ? 
N6 Ni1 N6 180.0 3_655 . ? 
N6 Ni1 O3 89.63(9) 3_655 . ? 
N6 Ni1 O3 90.37(9) . . ? 
N6 Ni1 O3 90.37(9) 3_655 3_655 ? 
N6 Ni1 O3 89.63(9) . 3_655 ? 
O3 Ni1 O3 180.0 . 3_655 ? 
N6 Ni1 O4 101.86(8) 3_655 . ? 
N6 Ni1 O4 78.14(8) . . ? 
O3 Ni1 O4 89.94(9) . . ? 
O3 Ni1 O4 90.06(9) 3_655 . ? 
N6 Ni1 O4 78.14(8) 3_655 3_655 ? 
N6 Ni1 O4 101.86(8) . 3_655 ? 
O3 Ni1 O4 90.06(9) . 3_655 ? 
O3 Ni1 O4 89.94(9) 3_655 3_655 ? 
O4 Ni1 O4 180.0 . 3_655 ? 
O2 N1 O1 121.5(2) . . ? 
O2 N1 N2 123.0(2) . . ? 
O1 N1 N2 115.5(2) . . ? 
O2 N1 K1 59.16(14) . 4_566 ? 
O1 N1 K1 64.34(15) . 4_566 ? 
N2 N1 K1 165.39(19) . 4_566 ? 
N1 N2 N3 108.7(2) . . ? 
C1 N3 N4 110.1(2) . . ? 
C1 N3 N2 126.4(2) . . ? 
N4 N3 N2 123.0(2) . . ? 
N5 N4 N3 106.4(2) . . ? 
N5 N4 K1 96.64(17) . 2_745 ? 
N3 N4 K1 106.51(16) . 2_745 ? 
N4 N5 N6 110.1(2) . . ? 
C1 N6 N5 107.4(2) . . ? 
C1 N6 Ni1 128.72(18) . . ? 
N5 N6 Ni1 123.84(17) . . ? 
N8 N7 C1 116.7(2) . . ? 
O5 N8 O4 119.7(2) . . ? 
O5 N8 N7 116.3(2) . . ? 
O4 N8 N7 124.0(2) . . ? 
N1 O1 K1 162.9(2) . 2_845 ? 
N1 O1 K1 93.73(17) . 4_566 ? 
K1 O1 K1 103.31(7) 2_845 4_566 ? 
N1 O2 K1 148.78(19) . 2_745 ? 
N1 O2 K1 99.19(17) . 4_566 ? 
K1 O2 K1 89.00(7) 2_745 4_566 ? 
Ni1 O3 K1 124.62(9) . 1_455 ? 
Ni1 O3 H3A 119(3) . . ? 
K1 O3 H3A 86(3) 1_455 . ? 
Ni1 O3 H3B 116(3) . . ? 
K1 O3 H3B 94(3) 1_455 . ? 
H3A O3 H3B 111(4) . . ? 
N8 O4 Ni1 127.10(17) . . ? 
N8 O4 K1 91.05(15) . 3_765 ? 
Ni1 O4 K1 140.39(8) . 3_765 ? 
N8 O5 K1 129.86(16) . . ? 
N8 O5 K1 105.02(16) . 3_765 ? 
K1 O5 K1 86.35(7) . 3_765 ? 
K1 O6 H6B 92(3) . . ? 
K1 O6 H6A 115(3) . . ? 
H6B O6 H6A 103(4) . . ? 
N6 C1 N3 106.0(2) . . ? 
N6 C1 N7 134.3(2) . . ? 
N3 C1 N7 119.6(2) . . ? 
  
loop_ 
 _geom_torsion_atom_site_label_1 
 _geom_torsion_atom_site_label_2 
 _geom_torsion_atom_site_label_3 
 _geom_torsion_atom_site_label_4 
 _geom_torsion 
 _geom_torsion_site_symmetry_1 
 _geom_torsion_site_symmetry_2 
 _geom_torsion_site_symmetry_3 
 _geom_torsion_site_symmetry_4 
 _geom_torsion_publ_flag 
O2 N1 N2 N3 1.3(4) . . . . ? 
O1 N1 N2 N3 -179.1(2) . . . . ? 
K1 N1 N2 N3 95.2(7) 4_566 . . . ? 
N1 N2 N3 C1 111.5(3) . . . . ? 
N1 N2 N3 N4 -77.3(3) . . . . ? 
C1 N3 N4 N5 -0.6(3) . . . . ? 
N2 N3 N4 N5 -173.1(2) . . . . ? 
C1 N3 N4 K1 -102.91(19) . . . 2_745 ? 
N2 N3 N4 K1 84.6(2) . . . 2_745 ? 
N3 N4 N5 N6 0.8(3) . . . . ? 
K1 N4 N5 N6 110.20(19) 2_745 . . . ? 
N4 N5 N6 C1 -0.7(3) . . . . ? 
N4 N5 N6 Ni1 177.11(19) . . . . ? 
N6 Ni1 N6 C1 -122(7) 3_655 . . . ? 
O3 Ni1 N6 C1 -107.6(2) . . . . ? 
O3 Ni1 N6 C1 72.4(2) 3_655 . . . ? 
O4 Ni1 N6 C1 -17.8(2) . . . . ? 
O4 Ni1 N6 C1 162.2(2) 3_655 . . . ? 
N6 Ni1 N6 N5 61(7) 3_655 . . . ? 
O3 Ni1 N6 N5 75.1(2) . . . . ? 
O3 Ni1 N6 N5 -104.9(2) 3_655 . . . ? 
O4 Ni1 N6 N5 164.9(2) . . . . ? 
O4 Ni1 N6 N5 -15.1(2) 3_655 . . . ? 
C1 N7 N8 O5 -177.3(2) . . . . ? 
C1 N7 N8 O4 3.4(4) . . . . ? 
O2 N1 O1 K1 -169.3(5) . . . 2_845 ? 
N2 N1 O1 K1 11.1(8) . . . 2_845 ? 
K1 N1 O1 K1 174.8(7) 4_566 . . 2_845 ? 
O2 N1 O1 K1 15.8(3) . . . 4_566 ? 
N2 N1 O1 K1 -163.8(2) . . . 4_566 ? 
O1 N1 O2 K1 -120.1(3) . . . 2_745 ? 
N2 N1 O2 K1 59.5(5) . . . 2_745 ? 
K1 N1 O2 K1 -103.5(4) 4_566 . . 2_745 ? 
O1 N1 O2 K1 -16.7(3) . . . 4_566 ? 
N2 N1 O2 K1 163.0(2) . . . 4_566 ? 
N6 Ni1 O3 K1 -53.70(11) 3_655 . . 1_455 ? 
N6 Ni1 O3 K1 126.31(11) . . . 1_455 ? 
O3 Ni1 O3 K1 -160(27) 3_655 . . 1_455 ? 
O4 Ni1 O3 K1 48.17(10) . . . 1_455 ? 
O4 Ni1 O3 K1 -131.83(10) 3_655 . . 1_455 ? 
O5 N8 O4 Ni1 146.7(2) . . . . ? 
N7 N8 O4 Ni1 -33.9(4) . . . . ? 
O5 N8 O4 K1 -21.8(2) . . . 3_765 ? 
N7 N8 O4 K1 157.5(2) . . . 3_765 ? 
N6 Ni1 O4 N8 -144.2(2) 3_655 . . . ? 
N6 Ni1 O4 N8 35.8(2) . . . . ? 
O3 Ni1 O4 N8 126.2(2) . . . . ? 
O3 Ni1 O4 N8 -53.8(2) 3_655 . . . ? 
O4 Ni1 O4 N8 -134(17) 3_655 . . . ? 
N6 Ni1 O4 K1 17.64(17) 3_655 . . 3_765 ? 
N6 Ni1 O4 K1 -162.36(17) . . . 3_765 ? 
O3 Ni1 O4 K1 -71.97(15) . . . 3_765 ? 
O3 Ni1 O4 K1 108.03(15) 3_655 . . 3_765 ? 
O4 Ni1 O4 K1 28(17) 3_655 . . 3_765 ? 
O4 N8 O5 K1 122.7(2) . . . . ? 
N7 N8 O5 K1 -56.7(3) . . . . ? 
O4 N8 O5 K1 24.8(3) . . . 3_765 ? 
N7 N8 O5 K1 -154.60(18) . . . 3_765 ? 
O1 K1 O5 N8 97.9(2) 2_855 . . . ? 
O6 K1 O5 N8 -33.1(3) . . . . ? 
O2 K1 O5 N8 -55.5(2) 2_755 . . . ? 
O2 K1 O5 N8 -162.0(2) 4_565 . . . ? 
O1 K1 O5 N8 171.8(2) 4_565 . . . ? 
O5 K1 O5 N8 -106.6(2) 3_765 . . . ? 
O3 K1 O5 N8 72.9(2) 1_655 . . . ? 
O4 K1 O5 N8 -133.8(2) 3_765 . . . ? 
N1 K1 O5 N8 -173.4(2) 4_565 . . . ? 
N4 K1 O5 N8 0.3(2) 2_755 . . . ? 
K1 K1 O5 N8 -106.6(2) 3_765 . . . ? 
O1 K1 O5 K1 -155.54(10) 2_855 . . 3_765 ? 
O6 K1 O5 K1 73.45(11) . . . 3_765 ? 
O2 K1 O5 K1 51.07(6) 2_755 . . 3_765 ? 
O2 K1 O5 K1 -55.40(6) 4_565 . . 3_765 ? 
O1 K1 O5 K1 -81.63(6) 4_565 . . 3_765 ? 
O5 K1 O5 K1 0.0 3_765 . . 3_765 ? 
O3 K1 O5 K1 179.46(7) 1_655 . . 3_765 ? 
O4 K1 O5 K1 -27.27(8) 3_765 . . 3_765 ? 
N1 K1 O5 K1 -66.83(6) 4_565 . . 3_765 ? 
N4 K1 O5 K1 106.88(6) 2_755 . . 3_765 ? 
N5 N6 C1 N3 0.3(3) . . . . ? 
Ni1 N6 C1 N3 -177.37(17) . . . . ? 
N5 N6 C1 N7 176.1(3) . . . . ? 
Ni1 N6 C1 N7 -1.6(4) . . . . ? 
N4 N3 C1 N6 0.2(3) . . . . ? 
N2 N3 C1 N6 172.4(2) . . . . ? 
N4 N3 C1 N7 -176.3(2) . . . . ? 
N2 N3 C1 N7 -4.2(4) . . . . ? 
N8 N7 C1 N6 17.7(4) . . . . ? 
N8 N7 C1 N3 -167.0(2) . . . . ? 
  
_diffrn_measured_fraction_theta_max    0.998 
_diffrn_reflns_theta_full              25.09 
_diffrn_measured_fraction_theta_full   0.998 
_refine_diff_density_max    0.552 
_refine_diff_density_min   -0.544 
_refine_diff_density_rms    0.085 
