# Supplementary material for: Novel Energetic Coordination Polymers Based on 1,5-Di(nitramino)tetrazole With High Oxygen Content and Outstanding Properties: Syntheses, Crystal Structures, and Detonation Properties
Source: Front Chem. 2019 Oct 15;7:672. doi: 10.3389/fchem.2019.00672 (PMC6803599; doi:10.3389/fchem.2019.00672)
Supplement: Supplementary file 2 [file Data_Sheet_1.ZIP › compounds 1-5 cif/compound 4-cif.cif]

 
data_xb0733_0m 
  
_audit_creation_method            SHELXL-97 
_chemical_name_systematic 
; 
 compound 4 
; 
_chemical_name_common             ? 
_chemical_melting_point           none 
_chemical_formula_moiety          C2H8N16O12CoK2 
_chemical_formula_sum 
 'C2 H8 Co K2 N16 O12' 
_chemical_formula_weight          585.37 
  
loop_ 
 _atom_type_symbol 
 _atom_type_description 
 _atom_type_scat_dispersion_real 
 _atom_type_scat_dispersion_imag 
 _atom_type_scat_source 
 'C'  'C'   0.0033   0.0016 
 'International Tables Vol C Tables 4.2.6.8 and 6.1.1.4' 
 'H'  'H'   0.0000   0.0000 
 'International Tables Vol C Tables 4.2.6.8 and 6.1.1.4' 
 'N'  'N'   0.0061   0.0033 
 'International Tables Vol C Tables 4.2.6.8 and 6.1.1.4' 
 'O'  'O'   0.0106   0.0060 
 'International Tables Vol C Tables 4.2.6.8 and 6.1.1.4' 
 'Co'  'Co'   0.3494   0.9721 
 'International Tables Vol C Tables 4.2.6.8 and 6.1.1.4' 
 'K'  'K'   0.2009   0.2494 
 'International Tables Vol C Tables 4.2.6.8 and 6.1.1.4' 
  
_symmetry_cell_setting            Monoclinic 
_symmetry_space_group_name_H-M    P2(1)/c 
  
loop_ 
 _symmetry_equiv_pos_as_xyz 
 'x, y, z' 
 '-x, y+1/2, -z+1/2' 
 '-x, -y, -z' 
 'x, -y-1/2, z-1/2' 
  
_cell_length_a                    7.3649(9) 
_cell_length_b                    8.8847(12) 
_cell_length_c                    14.4193(18) 
_cell_angle_alpha                 90.00 
_cell_angle_beta                  104.004(2) 
_cell_angle_gamma                 90.00 
_cell_volume                      915.5(2) 
_cell_formula_units_Z             2 
_cell_measurement_temperature     296(2) 
_cell_measurement_reflns_used     2260 
_cell_measurement_theta_min       2.72 
_cell_measurement_theta_max       26.21 
  
_exptl_crystal_description        block 
_exptl_crystal_colour             organic-red 
_exptl_crystal_size_max           0.36 
_exptl_crystal_size_mid           0.29 
_exptl_crystal_size_min           0.13 
_exptl_crystal_density_meas       2.14
_exptl_crystal_density_diffrn     2.124 
_exptl_crystal_density_method     'not measured' 
_exptl_crystal_F_000              586 
_exptl_absorpt_coefficient_mu     1.495 
_exptl_absorpt_correction_type    multi-scan 
_exptl_absorpt_correction_T_min   0.6182 
_exptl_absorpt_correction_T_max   0.8271 
_exptl_absorpt_process_details    SADABS(Sheldrick,1997) 
  
_exptl_special_details 
; 
 Sheldrick, G. M. (1997). SADABS. University of G?ttingen,
Germany. 
; 
  
_diffrn_ambient_temperature       296(2) 
_diffrn_radiation_wavelength      0.71073 
_diffrn_radiation_type            MoK\a 
_diffrn_radiation_source          'fine-focus sealed tube' 
_diffrn_radiation_monochromator   graphite 
_diffrn_measurement_device_type   'Bruker APEX-II CCD' 
_diffrn_measurement_method        '\f and \w scans' 
_diffrn_detector_area_resol_mean  ? 
_diffrn_reflns_number             4880 
_diffrn_reflns_av_R_equivalents   0.0190 
_diffrn_reflns_av_sigmaI/netI     0.0241 
_diffrn_reflns_limit_h_min        -9 
_diffrn_reflns_limit_h_max        6 
_diffrn_reflns_limit_k_min        -11 
_diffrn_reflns_limit_k_max        11 
_diffrn_reflns_limit_l_min        -16 
_diffrn_reflns_limit_l_max        17 
_diffrn_reflns_theta_min          2.72 
_diffrn_reflns_theta_max          26.24 
_reflns_number_total              1831 
_reflns_number_gt                 1648 
_reflns_threshold_expression      >2sigma(I) 
  
_computing_data_collection        'Bruker APEX2' 
_computing_cell_refinement        'Bruker SAINT' 
_computing_data_reduction         'Bruker SAINT' 
_computing_structure_solution     'SHELXS-97 (Sheldrick, 2008)' 
_computing_structure_refinement   'SHELXL-97 (Sheldrick, 2008)' 
_computing_molecular_graphics     'Bruker SHELXTL' 
_computing_publication_material   'Bruker SHELXTL' 
  
_refine_special_details 
; 
 Refinement of F^2^ against ALL reflections.  The weighted R-factor wR and 
 goodness of fit S are based on F^2^, conventional R-factors R are based 
 on F, with F set to zero for negative F^2^. The threshold expression of 
 F^2^ > 2sigma(F^2^) is used only for calculating R-factors(gt) etc. and is 
 not relevant to the choice of reflections for refinement.  R-factors based 
 on F^2^ are statistically about twice as large as those based on F, and R- 
 factors based on ALL data will be even larger. 
; 
  
_refine_ls_structure_factor_coef  Fsqd 
_refine_ls_matrix_type            full 
_refine_ls_weighting_scheme       calc 
_refine_ls_weighting_details 
 'calc w=1/[\s^2^(Fo^2^)+(0.0700P)^2^+0.0000P] where P=(Fo^2^+2Fc^2^)/3' 
_atom_sites_solution_primary      direct 
_atom_sites_solution_secondary    difmap 
_atom_sites_solution_hydrogens    geom 
_refine_ls_hydrogen_treatment     mixed 
_refine_ls_extinction_method      none 
_refine_ls_extinction_coef        ?
_refine_ls_extinction_expression 
 'Fc^*^=kFc[1+0.001xFc^2^\l^3^/sin(2\q)]^-1/4^' 
_refine_ls_number_reflns          1831 
_refine_ls_number_parameters      167 
_refine_ls_number_restraints      4 
_refine_ls_R_factor_all           0.0295 
_refine_ls_R_factor_gt            0.0246 
_refine_ls_wR_factor_ref          0.0892 
_refine_ls_wR_factor_gt           0.0717 
_refine_ls_goodness_of_fit_ref    0.971 
_refine_ls_restrained_S_all       0.970 
_refine_ls_shift/su_max           0.000 
_refine_ls_shift/su_mean          0.000 
  
loop_ 
 _atom_site_label 
 _atom_site_type_symbol 
 _atom_site_fract_x 
 _atom_site_fract_y 
 _atom_site_fract_z 
 _atom_site_U_iso_or_equiv 
 _atom_site_adp_type 
 _atom_site_occupancy 
 _atom_site_symmetry_multiplicity 
 _atom_site_calc_flag 
 _atom_site_refinement_flags 
 _atom_site_disorder_assembly 
 _atom_site_disorder_group 
K1 K 0.23437(7) 0.45737(6) 0.42940(4) 0.03545(17) Uani 1 1 d . . . 
Co1 Co 0.0000 0.5000 0.0000 0.02188(15) Uani 1 2 d S . . 
N1 N 0.6922(2) 0.4688(2) 0.33972(13) 0.0272(4) Uani 1 1 d . . . 
N2 N 0.6630(2) 0.4011(2) 0.25497(13) 0.0299(4) Uani 1 1 d . . . 
N3 N 0.4719(2) 0.4002(2) 0.21262(12) 0.0253(4) Uani 1 1 d . . . 
N4 N 0.3518(3) 0.3051(2) 0.24007(13) 0.0317(4) Uani 1 1 d . . . 
N5 N 0.1935(2) 0.3220(2) 0.17995(13) 0.0301(4) Uani 1 1 d . . . 
N6 N 0.2063(2) 0.42572(19) 0.11258(12) 0.0237(4) Uani 1 1 d . . . 
N7 N 0.4773(2) 0.5739(2) 0.09110(12) 0.0243(4) Uani 1 1 d . . . 
N8 N 0.3764(2) 0.66887(19) 0.02929(12) 0.0246(4) Uani 1 1 d . . . 
O1 O 0.5652(2) 0.5225(2) 0.37193(13) 0.0412(4) Uani 1 1 d . . . 
O2 O 0.8584(2) 0.4751(2) 0.38537(13) 0.0403(4) Uani 1 1 d . . . 
O3 O 0.4640(2) 0.75927(19) -0.00911(12) 0.0386(4) Uani 1 1 d . . . 
O4 O 0.1993(2) 0.67516(18) 0.00797(12) 0.0347(4) Uani 1 1 d . . . 
O5 O 0.1236(2) 0.3813(2) -0.09568(11) 0.0344(4) Uani 1 1 d D . . 
O6 O 0.1063(2) 0.65305(19) 0.27355(12) 0.0335(4) Uani 1 1 d D . . 
C1 C 0.3820(3) 0.4747(2) 0.13386(14) 0.0216(4) Uani 1 1 d . . . 
H5A H 0.056(4) 0.372(4) -0.1491(15) 0.054(9) Uiso 1 1 d D . . 
H6A H 0.177(3) 0.718(3) 0.264(2) 0.038(8) Uiso 1 1 d D . . 
H5B H 0.228(3) 0.401(5) -0.101(3) 0.087(12) Uiso 1 1 d D . . 
H6B H 0.033(4) 0.693(3) 0.301(2) 0.065(10) Uiso 1 1 d D . . 
  
loop_ 
 _atom_site_aniso_label 
 _atom_site_aniso_U_11 
 _atom_site_aniso_U_22 
 _atom_site_aniso_U_33 
 _atom_site_aniso_U_23 
 _atom_site_aniso_U_13 
 _atom_site_aniso_U_12 
K1 0.0250(3) 0.0491(3) 0.0305(3) 0.0003(2) 0.0033(2) 0.0030(2) 
Co1 0.0153(2) 0.0281(2) 0.0207(2) 0.00151(14) 0.00134(16) -0.00124(14) 
N1 0.0237(9) 0.0310(10) 0.0253(10) 0.0043(7) 0.0027(8) -0.0004(7) 
N2 0.0203(9) 0.0422(11) 0.0242(9) -0.0031(8) -0.0005(7) 0.0068(8) 
N3 0.0206(8) 0.0307(9) 0.0228(8) 0.0020(7) 0.0018(6) 0.0009(7) 
N4 0.0293(9) 0.0331(10) 0.0301(10) 0.0082(8) 0.0019(8) -0.0037(8) 
N5 0.0283(9) 0.0314(10) 0.0289(9) 0.0073(7) 0.0038(8) -0.0050(8) 
N6 0.0203(8) 0.0272(9) 0.0227(9) 0.0014(7) 0.0034(7) -0.0017(7) 
N7 0.0186(8) 0.0298(10) 0.0233(9) 0.0002(7) 0.0027(7) -0.0030(7) 
N8 0.0227(8) 0.0243(9) 0.0259(9) -0.0013(7) 0.0043(7) -0.0041(7) 
O1 0.0308(9) 0.0590(11) 0.0365(10) -0.0138(8) 0.0137(8) -0.0025(8) 
O2 0.0238(9) 0.0555(11) 0.0344(10) 0.0027(7) -0.0069(7) -0.0041(7) 
O3 0.0327(8) 0.0369(9) 0.0460(10) 0.0121(7) 0.0093(7) -0.0107(7) 
O4 0.0211(7) 0.0319(8) 0.0480(10) 0.0116(7) 0.0025(7) 0.0003(6) 
O5 0.0231(8) 0.0520(10) 0.0278(9) -0.0068(7) 0.0052(7) -0.0003(7) 
O6 0.0295(9) 0.0366(10) 0.0359(9) -0.0044(7) 0.0105(7) -0.0030(7) 
C1 0.0208(10) 0.0245(10) 0.0194(10) -0.0036(7) 0.0044(8) 0.0013(7) 
  
_geom_special_details 
; 
 All esds (except the esd in the dihedral angle between two l.s. planes) 
 are estimated using the full covariance matrix.  The cell esds are taken 
 into account individually in the estimation of esds in distances, angles 
 and torsion angles; correlations between esds in cell parameters are only 
 used when they are defined by crystal symmetry.  An approximate (isotropic) 
 treatment of cell esds is used for estimating esds involving l.s. planes. 
; 
  
loop_ 
 _geom_bond_atom_site_label_1 
 _geom_bond_atom_site_label_2 
 _geom_bond_distance 
 _geom_bond_site_symmetry_2 
 _geom_bond_publ_flag 
K1 O2 2.6917(17) 1_455 ? 
K1 O1 2.8172(18) . ? 
K1 O6 2.8172(18) . ? 
K1 O3 2.8494(17) 2_645 ? 
K1 O1 2.8932(19) 3_666 ? 
K1 O2 2.974(2) 3_666 ? 
K1 O3 3.0427(18) 4_576 ? 
K1 O5 3.1152(19) 4_566 ? 
K1 N1 3.307(2) 3_666 ? 
K1 N4 3.343(2) . ? 
K1 K1 4.0215(11) 3_666 ? 
K1 K1 4.4764(11) 3_566 ? 
K1 H6B 2.95(3) . ? 
Co1 N6 2.0459(16) 3_565 ? 
Co1 N6 2.0459(17) . ? 
Co1 O5 2.1102(16) 3_565 ? 
Co1 O5 2.1102(16) . ? 
Co1 O4 2.1232(15) 3_565 ? 
Co1 O4 2.1232(15) . ? 
N1 O1 1.236(2) . ? 
N1 O2 1.243(2) . ? 
N1 N2 1.332(3) . ? 
N1 K1 3.307(2) 3_666 ? 
N2 N3 1.392(2) . ? 
N3 C1 1.343(3) . ? 
N3 N4 1.350(2) . ? 
N4 N5 1.282(3) . ? 
N5 N6 1.359(2) . ? 
N6 C1 1.329(3) . ? 
N7 N8 1.318(2) . ? 
N7 C1 1.364(3) . ? 
N8 O3 1.241(2) . ? 
N8 O4 1.267(2) . ? 
O1 K1 2.8932(19) 3_666 ? 
O2 K1 2.6917(17) 1_655 ? 
O2 K1 2.974(2) 3_666 ? 
O3 K1 2.8494(17) 2_655 ? 
O3 K1 3.0427(18) 4_575 ? 
O5 K1 3.1152(19) 4_565 ? 
O5 H5A 0.815(18) . ? 
O5 H5B 0.814(19) . ? 
O6 H6A 0.813(17) . ? 
O6 H6B 0.820(18) . ? 
  
loop_ 
 _geom_angle_atom_site_label_1 
 _geom_angle_atom_site_label_2 
 _geom_angle_atom_site_label_3 
 _geom_angle 
 _geom_angle_site_symmetry_1 
 _geom_angle_site_symmetry_3 
 _geom_angle_publ_flag 
O2 K1 O1 146.33(6) 1_455 . ? 
O2 K1 O6 69.46(5) 1_455 . ? 
O1 K1 O6 77.58(5) . . ? 
O2 K1 O3 142.05(5) 1_455 2_645 ? 
O1 K1 O3 66.42(5) . 2_645 ? 
O6 K1 O3 141.33(5) . 2_645 ? 
O2 K1 O1 118.63(5) 1_455 3_666 ? 
O1 K1 O1 90.47(5) . 3_666 ? 
O6 K1 O1 138.05(5) . 3_666 ? 
O3 K1 O1 58.51(5) 2_645 3_666 ? 
O2 K1 O2 75.72(6) 1_455 3_666 ? 
O1 K1 O2 128.74(5) . 3_666 ? 
O6 K1 O2 119.12(5) . 3_666 ? 
O3 K1 O2 95.08(5) 2_645 3_666 ? 
O1 K1 O2 43.22(5) 3_666 3_666 ? 
O2 K1 O3 119.19(5) 1_455 4_576 ? 
O1 K1 O3 57.08(5) . 4_576 ? 
O6 K1 O3 77.11(5) . 4_576 ? 
O3 K1 O3 93.98(5) 2_645 4_576 ? 
O1 K1 O3 62.99(5) 3_666 4_576 ? 
O2 K1 O3 78.67(5) 3_666 4_576 ? 
O2 K1 O5 78.68(5) 1_455 4_566 ? 
O1 K1 O5 112.64(5) . 4_566 ? 
O6 K1 O5 118.41(5) . 4_566 ? 
O3 K1 O5 66.86(5) 2_645 4_566 ? 
O1 K1 O5 103.37(5) 3_666 4_566 ? 
O2 K1 O5 100.86(5) 3_666 4_566 ? 
O3 K1 O5 160.80(5) 4_576 4_566 ? 
O2 K1 N1 97.70(5) 1_455 3_666 ? 
O1 K1 N1 108.25(5) . 3_666 ? 
O6 K1 N1 128.48(5) . 3_666 ? 
O3 K1 N1 78.17(5) 2_645 3_666 ? 
O1 K1 N1 21.71(4) 3_666 3_666 ? 
O2 K1 N1 22.01(4) 3_666 3_666 ? 
O3 K1 N1 66.33(5) 4_576 3_666 ? 
O5 K1 N1 106.44(4) 4_566 3_666 ? 
O2 K1 N4 106.61(5) 1_455 . ? 
O1 K1 N4 55.23(5) . . ? 
O6 K1 N4 72.61(5) . . ? 
O3 K1 N4 75.45(5) 2_645 . ? 
O1 K1 N4 131.52(5) 3_666 . ? 
O2 K1 N4 167.48(5) 3_666 . ? 
O3 K1 N4 109.73(5) 4_576 . ? 
O5 K1 N4 68.07(4) 4_566 . ? 
N1 K1 N4 152.99(5) 3_666 . ? 
O2 K1 K1 158.09(5) 1_455 3_666 ? 
O1 K1 K1 46.00(4) . 3_666 ? 
O6 K1 K1 112.61(4) . 3_666 ? 
O3 K1 K1 49.00(4) 2_645 3_666 ? 
O1 K1 K1 44.47(3) 3_666 3_666 ? 
O2 K1 K1 85.07(4) 3_666 3_666 ? 
O3 K1 K1 44.98(3) 4_576 3_666 ? 
O5 K1 K1 115.85(4) 4_566 3_666 ? 
N1 K1 K1 63.32(3) 3_666 3_666 ? 
N4 K1 K1 94.44(4) . 3_666 ? 
O2 K1 K1 40.07(4) 1_455 3_566 ? 
O1 K1 K1 156.38(4) . 3_566 ? 
O6 K1 K1 96.45(4) . 3_566 ? 
O3 K1 K1 122.21(4) 2_645 3_566 ? 
O1 K1 K1 78.70(4) 3_666 3_566 ? 
O2 K1 K1 35.64(3) 3_666 3_566 ? 
O3 K1 K1 99.37(3) 4_576 3_566 ? 
O5 K1 K1 90.41(3) 4_566 3_566 ? 
N1 K1 K1 57.64(3) 3_666 3_566 ? 
N4 K1 K1 145.12(4) . 3_566 ? 
K1 K1 K1 120.05(3) 3_666 3_566 ? 
O2 K1 H6B 58.5(5) 1_455 . ? 
O1 K1 H6B 90.5(5) . . ? 
O6 K1 H6B 16.2(4) . . ? 
O3 K1 H6B 156.5(4) 2_645 . ? 
O1 K1 H6B 129.7(6) 3_666 . ? 
O2 K1 H6B 103.4(4) 3_666 . ? 
O3 K1 H6B 75.9(6) 4_576 . ? 
O5 K1 H6B 122.3(6) 4_566 . ? 
N1 K1 H6B 115.4(5) 3_666 . ? 
N4 K1 H6B 87.9(4) . . ? 
K1 K1 H6B 117.8(6) 3_666 . ? 
K1 K1 H6B 80.8(4) 3_566 . ? 
N6 Co1 N6 180.0 3_565 . ? 
N6 Co1 O5 90.13(6) 3_565 3_565 ? 
N6 Co1 O5 89.86(6) . 3_565 ? 
N6 Co1 O5 89.86(6) 3_565 . ? 
N6 Co1 O5 90.14(6) . . ? 
O5 Co1 O5 180.0 3_565 . ? 
N6 Co1 O4 79.78(6) 3_565 3_565 ? 
N6 Co1 O4 100.22(6) . 3_565 ? 
O5 Co1 O4 89.99(7) 3_565 3_565 ? 
O5 Co1 O4 90.01(7) . 3_565 ? 
N6 Co1 O4 100.22(6) 3_565 . ? 
N6 Co1 O4 79.78(6) . . ? 
O5 Co1 O4 90.01(7) 3_565 . ? 
O5 Co1 O4 89.99(7) . . ? 
O4 Co1 O4 180.0 3_565 . ? 
O1 N1 O2 121.40(19) . . ? 
O1 N1 N2 123.37(18) . . ? 
O2 N1 N2 115.23(18) . . ? 
O1 N1 K1 59.96(11) . 3_666 ? 
O2 N1 K1 63.74(12) . 3_666 ? 
N2 N1 K1 164.61(14) . 3_666 ? 
N1 N2 N3 109.07(16) . . ? 
C1 N3 N4 109.41(16) . . ? 
C1 N3 N2 127.43(17) . . ? 
N4 N3 N2 122.65(17) . . ? 
N5 N4 N3 106.34(16) . . ? 
N5 N4 K1 97.59(13) . . ? 
N3 N4 K1 107.66(13) . . ? 
N4 N5 N6 110.74(16) . . ? 
C1 N6 N5 106.81(17) . . ? 
C1 N6 Co1 124.90(14) . . ? 
N5 N6 Co1 128.28(13) . . ? 
N8 N7 C1 116.84(16) . . ? 
O3 N8 O4 118.60(17) . . ? 
O3 N8 N7 116.57(16) . . ? 
O4 N8 N7 124.82(16) . . ? 
N1 O1 K1 144.89(14) . . ? 
N1 O1 K1 98.32(13) . 3_666 ? 
K1 O1 K1 89.53(5) . 3_666 ? 
N1 O2 K1 161.32(15) . 1_655 ? 
N1 O2 K1 94.25(13) . 3_666 ? 
K1 O2 K1 104.28(6) 1_655 3_666 ? 
N8 O3 K1 131.18(13) . 2_655 ? 
N8 O3 K1 110.71(12) . 4_575 ? 
K1 O3 K1 86.02(5) 2_655 4_575 ? 
N8 O4 Co1 129.68(12) . . ? 
Co1 O5 K1 123.31(7) . 4_565 ? 
Co1 O5 H5A 114(2) . . ? 
K1 O5 H5A 96(2) 4_565 . ? 
Co1 O5 H5B 122(3) . . ? 
K1 O5 H5B 90(3) 4_565 . ? 
H5A O5 H5B 108(3) . . ? 
K1 O6 H6A 117.7(19) . . ? 
K1 O6 H6B 91(2) . . ? 
H6A O6 H6B 107(3) . . ? 
N6 C1 N3 106.71(18) . . ? 
N6 C1 N7 133.37(19) . . ? 
N3 C1 N7 119.88(18) . . ? 
  
loop_ 
 _geom_torsion_atom_site_label_1 
 _geom_torsion_atom_site_label_2 
 _geom_torsion_atom_site_label_3 
 _geom_torsion_atom_site_label_4 
 _geom_torsion 
 _geom_torsion_site_symmetry_1 
 _geom_torsion_site_symmetry_2 
 _geom_torsion_site_symmetry_3 
 _geom_torsion_site_symmetry_4 
 _geom_torsion_publ_flag 
O1 N1 N2 N3 -1.0(3) . . . . ? 
O2 N1 N2 N3 179.18(17) . . . . ? 
K1 N1 N2 N3 96.7(5) 3_666 . . . ? 
N1 N2 N3 C1 112.9(2) . . . . ? 
N1 N2 N3 N4 -76.1(2) . . . . ? 
C1 N3 N4 N5 -0.3(2) . . . . ? 
N2 N3 N4 N5 -172.71(18) . . . . ? 
C1 N3 N4 K1 -104.05(15) . . . . ? 
N2 N3 N4 K1 83.54(19) . . . . ? 
O2 K1 N4 N5 14.60(12) 1_455 . . . ? 
O1 K1 N4 N5 -133.64(13) . . . . ? 
O6 K1 N4 N5 -46.90(11) . . . . ? 
O3 K1 N4 N5 155.20(13) 2_645 . . . ? 
O1 K1 N4 N5 173.32(11) 3_666 . . . ? 
O2 K1 N4 N5 113.5(2) 3_666 . . . ? 
O3 K1 N4 N5 -115.76(12) 4_576 . . . ? 
O5 K1 N4 N5 84.66(12) 4_566 . . . ? 
N1 K1 N4 N5 167.88(11) 3_666 . . . ? 
K1 K1 N4 N5 -159.22(11) 3_666 . . . ? 
K1 K1 N4 N5 29.00(15) 3_566 . . . ? 
O2 K1 N4 N3 124.49(12) 1_455 . . . ? 
O1 K1 N4 N3 -23.75(11) . . . . ? 
O6 K1 N4 N3 62.99(12) . . . . ? 
O3 K1 N4 N3 -94.91(12) 2_645 . . . ? 
O1 K1 N4 N3 -76.79(13) 3_666 . . . ? 
O2 K1 N4 N3 -136.6(2) 3_666 . . . ? 
O3 K1 N4 N3 -5.87(13) 4_576 . . . ? 
O5 K1 N4 N3 -165.44(13) 4_566 . . . ? 
N1 K1 N4 N3 -82.23(16) 3_666 . . . ? 
K1 K1 N4 N3 -49.33(12) 3_666 . . . ? 
K1 K1 N4 N3 138.89(10) 3_566 . . . ? 
N3 N4 N5 N6 0.5(2) . . . . ? 
K1 N4 N5 N6 111.45(15) . . . . ? 
N4 N5 N6 C1 -0.5(2) . . . . ? 
N4 N5 N6 Co1 -179.44(14) . . . . ? 
N6 Co1 N6 C1 -112(6) 3_565 . . . ? 
O5 Co1 N6 C1 -106.76(17) 3_565 . . . ? 
O5 Co1 N6 C1 73.24(17) . . . . ? 
O4 Co1 N6 C1 163.27(16) 3_565 . . . ? 
O4 Co1 N6 C1 -16.73(16) . . . . ? 
N6 Co1 N6 N5 67(6) 3_565 . . . ? 
O5 Co1 N6 N5 72.02(17) 3_565 . . . ? 
O5 Co1 N6 N5 -107.98(17) . . . . ? 
O4 Co1 N6 N5 -17.95(18) 3_565 . . . ? 
O4 Co1 N6 N5 162.05(18) . . . . ? 
C1 N7 N8 O3 179.70(18) . . . . ? 
C1 N7 N8 O4 0.8(3) . . . . ? 
O2 N1 O1 K1 -119.0(2) . . . . ? 
N2 N1 O1 K1 61.2(3) . . . . ? 
K1 N1 O1 K1 -101.2(2) 3_666 . . . ? 
O2 N1 O1 K1 -17.9(2) . . . 3_666 ? 
N2 N1 O1 K1 162.32(17) . . . 3_666 ? 
O2 K1 O1 N1 -104.9(3) 1_455 . . . ? 
O6 K1 O1 N1 -116.7(3) . . . . ? 
O3 K1 O1 N1 48.9(2) 2_645 . . . ? 
O1 K1 O1 N1 103.9(3) 3_666 . . . ? 
O2 K1 O1 N1 125.8(2) 3_666 . . . ? 
O3 K1 O1 N1 160.8(3) 4_576 . . . ? 
O5 K1 O1 N1 -0.8(3) 4_566 . . . ? 
N1 K1 O1 N1 116.6(2) 3_666 . . . ? 
N4 K1 O1 N1 -39.4(2) . . . . ? 
K1 K1 O1 N1 103.9(3) 3_666 . . . ? 
K1 K1 O1 N1 165.83(19) 3_566 . . . ? 
O2 K1 O1 K1 151.25(9) 1_455 . . 3_666 ? 
O6 K1 O1 K1 139.44(6) . . . 3_666 ? 
O3 K1 O1 K1 -55.00(5) 2_645 . . 3_666 ? 
O1 K1 O1 K1 0.0 3_666 . . 3_666 ? 
O2 K1 O1 K1 21.91(8) 3_666 . . 3_666 ? 
O3 K1 O1 K1 56.89(5) 4_576 . . 3_666 ? 
O5 K1 O1 K1 -104.71(5) 4_566 . . 3_666 ? 
N1 K1 O1 K1 12.70(6) 3_666 . . 3_666 ? 
N4 K1 O1 K1 -143.25(7) . . . 3_666 ? 
K1 K1 O1 K1 61.95(12) 3_566 . . 3_666 ? 
O1 N1 O2 K1 -169.8(3) . . . 1_655 ? 
N2 N1 O2 K1 10.0(5) . . . 1_655 ? 
K1 N1 O2 K1 173.0(5) 3_666 . . 1_655 ? 
O1 N1 O2 K1 17.2(2) . . . 3_666 ? 
N2 N1 O2 K1 -162.94(15) . . . 3_666 ? 
O4 N8 O3 K1 128.57(17) . . . 2_655 ? 
N7 N8 O3 K1 -50.4(2) . . . 2_655 ? 
O4 N8 O3 K1 25.2(2) . . . 4_575 ? 
N7 N8 O3 K1 -153.86(13) . . . 4_575 ? 
O3 N8 O4 Co1 147.77(15) . . . . ? 
N7 N8 O4 Co1 -33.3(3) . . . . ? 
N6 Co1 O4 N8 -144.53(18) 3_565 . . . ? 
N6 Co1 O4 N8 35.47(18) . . . . ? 
O5 Co1 O4 N8 125.33(18) 3_565 . . . ? 
O5 Co1 O4 N8 -54.67(18) . . . . ? 
O4 Co1 O4 N8 105(6) 3_565 . . . ? 
N6 Co1 O5 K1 -129.21(8) 3_565 . . 4_565 ? 
N6 Co1 O5 K1 50.79(8) . . . 4_565 ? 
O5 Co1 O5 K1 -143.4(10) 3_565 . . 4_565 ? 
O4 Co1 O5 K1 -49.43(8) 3_565 . . 4_565 ? 
O4 Co1 O5 K1 130.57(8) . . . 4_565 ? 
N5 N6 C1 N3 0.3(2) . . . . ? 
Co1 N6 C1 N3 179.28(13) . . . . ? 
N5 N6 C1 N7 177.6(2) . . . . ? 
Co1 N6 C1 N7 -3.4(3) . . . . ? 
N4 N3 C1 N6 0.0(2) . . . . ? 
N2 N3 C1 N6 171.95(18) . . . . ? 
N4 N3 C1 N7 -177.78(18) . . . . ? 
N2 N3 C1 N7 -5.8(3) . . . . ? 
N8 N7 C1 N6 18.7(3) . . . . ? 
N8 N7 C1 N3 -164.21(17) . . . . ? 
  
_diffrn_measured_fraction_theta_max    0.995 
_diffrn_reflns_theta_full              26.24 
_diffrn_measured_fraction_theta_full   0.995 
_refine_diff_density_max    0.264 
_refine_diff_density_min   -0.368 
_refine_diff_density_rms    0.101 
