# Supplementary material for: Novel Energetic Coordination Polymers Based on 1,5-Di(nitramino)tetrazole With High Oxygen Content and Outstanding Properties: Syntheses, Crystal Structures, and Detonation Properties
Source: Front Chem. 2019 Oct 15;7:672. doi: 10.3389/fchem.2019.00672 (PMC6803599; doi:10.3389/fchem.2019.00672)
Supplement: Supplementary file 2 [file Data_Sheet_1.ZIP › compounds 1-5 cif/compound 5-cif.cif]

 
data_xb1234_0m 
  
_audit_creation_method            SHELXL-97 
_chemical_name_systematic 
; 
 compound 5 
; 
_chemical_name_common             ? 
_chemical_melting_point           none 
_chemical_formula_moiety          C2H8N16O12ZnK2 
_chemical_formula_sum 
 'C2 H8 K2 N16 O12 Zn' 
_chemical_formula_weight          591.81 
  
loop_ 
 _atom_type_symbol 
 _atom_type_description 
 _atom_type_scat_dispersion_real 
 _atom_type_scat_dispersion_imag 
 _atom_type_scat_source 
 'C'  'C'   0.0033   0.0016 
 'International Tables Vol C Tables 4.2.6.8 and 6.1.1.4' 
 'H'  'H'   0.0000   0.0000 
 'International Tables Vol C Tables 4.2.6.8 and 6.1.1.4' 
 'K'  'K'   0.2009   0.2494 
 'International Tables Vol C Tables 4.2.6.8 and 6.1.1.4' 
 'N'  'N'   0.0061   0.0033 
 'International Tables Vol C Tables 4.2.6.8 and 6.1.1.4' 
 'O'  'O'   0.0106   0.0060 
 'International Tables Vol C Tables 4.2.6.8 and 6.1.1.4' 
 'Zn'  'Zn'   0.2839   1.4301 
 'International Tables Vol C Tables 4.2.6.8 and 6.1.1.4' 
  
_symmetry_cell_setting            Monoclinic 
_symmetry_space_group_name_H-M    P2(1)/c 
  
loop_ 
 _symmetry_equiv_pos_as_xyz 
 'x, y, z' 
 '-x, y+1/2, -z+1/2' 
 '-x, -y, -z' 
 'x, -y-1/2, z-1/2' 
  
_cell_length_a                    7.4044(10) 
_cell_length_b                    8.8825(12) 
_cell_length_c                    14.4234(19) 
_cell_angle_alpha                 90.00 
_cell_angle_beta                  104.281(2) 
_cell_angle_gamma                 90.00 
_cell_volume                      919.3(2) 
_cell_formula_units_Z             2 
_cell_measurement_temperature     296(2) 
_cell_measurement_reflns_used     1875 
_cell_measurement_theta_min       2.72 
_cell_measurement_theta_max       26.47 
  
_exptl_crystal_description        block 
_exptl_crystal_colour             light-yellow 
_exptl_crystal_size_max           0.37 
_exptl_crystal_size_mid           0.27 
_exptl_crystal_size_min           0.14 
_exptl_crystal_density_meas       2.15 
_exptl_crystal_density_diffrn     2.138 
_exptl_crystal_density_method     'not measured' 
_exptl_crystal_F_000              592 
_exptl_absorpt_coefficient_mu     1.891 
_exptl_absorpt_correction_type    multi-scan 
_exptl_absorpt_correction_T_min   0.5453 
_exptl_absorpt_correction_T_max   0.7737 
_exptl_absorpt_process_details    SADABS(Sheldrick,1997) 
  
_exptl_special_details 
; 
 Sheldrick, G. M. (1997). SADABS. University of G?ttingen,
Germany. 
; 
  
_diffrn_ambient_temperature       296(2) 
_diffrn_radiation_wavelength      0.71073 
_diffrn_radiation_type            MoK\a 
_diffrn_radiation_source          'fine-focus sealed tube' 
_diffrn_radiation_monochromator   graphite 
_diffrn_measurement_device_type   'Bruker APEX-II CCD' 
_diffrn_measurement_method        '\f and \w scans' 
_diffrn_detector_area_resol_mean  ? 
_diffrn_reflns_number             4487 
_diffrn_reflns_av_R_equivalents   0.0286 
_diffrn_reflns_av_sigmaI/netI     0.0335 
_diffrn_reflns_limit_h_min        -8 
_diffrn_reflns_limit_h_max        7 
_diffrn_reflns_limit_k_min        -10 
_diffrn_reflns_limit_k_max        10 
_diffrn_reflns_limit_l_min        -12 
_diffrn_reflns_limit_l_max        17 
_diffrn_reflns_theta_min          2.72 
_diffrn_reflns_theta_max          25.09 
_reflns_number_total              1637 
_reflns_number_gt                 1448 
_reflns_threshold_expression      >2sigma(I) 
  
_computing_data_collection        'Bruker APEX2' 
_computing_cell_refinement        'Bruker SAINT' 
_computing_data_reduction         'Bruker SAINT' 
_computing_structure_solution     'SHELXS-97 (Sheldrick, 2008)' 
_computing_structure_refinement   'SHELXL-97 (Sheldrick, 2008)' 
_computing_molecular_graphics     'Bruker SHELXTL' 
_computing_publication_material   'Bruker SHELXTL' 
  
_refine_special_details 
; 
 Refinement of F^2^ against ALL reflections.  The weighted R-factor wR and 
 goodness of fit S are based on F^2^, conventional R-factors R are based 
 on F, with F set to zero for negative F^2^. The threshold expression of 
 F^2^ > 2sigma(F^2^) is used only for calculating R-factors(gt) etc. and is 
 not relevant to the choice of reflections for refinement.  R-factors based 
 on F^2^ are statistically about twice as large as those based on F, and R- 
 factors based on ALL data will be even larger. 
; 
  
_refine_ls_structure_factor_coef  Fsqd 
_refine_ls_matrix_type            full 
_refine_ls_weighting_scheme       calc 
_refine_ls_weighting_details 
 'calc w=1/[\s^2^(Fo^2^)+(0.0316P)^2^+0.0813P] where P=(Fo^2^+2Fc^2^)/3' 
_atom_sites_solution_primary      direct 
_atom_sites_solution_secondary    difmap 
_atom_sites_solution_hydrogens    geom 
_refine_ls_hydrogen_treatment     mixed 
_refine_ls_extinction_method      SHELXL 
_refine_ls_extinction_coef        0.0021(11) 
_refine_ls_extinction_expression 
 'Fc^*^=kFc[1+0.001xFc^2^\l^3^/sin(2\q)]^-1/4^' 
_refine_ls_number_reflns          1637 
_refine_ls_number_parameters      168 
_refine_ls_number_restraints      4 
_refine_ls_R_factor_all           0.0307 
_refine_ls_R_factor_gt            0.0254 
_refine_ls_wR_factor_ref          0.0642 
_refine_ls_wR_factor_gt           0.0614 
_refine_ls_goodness_of_fit_ref    1.064 
_refine_ls_restrained_S_all       1.063 
_refine_ls_shift/su_max           0.000 
_refine_ls_shift/su_mean          0.000 
  
loop_ 
 _atom_site_label 
 _atom_site_type_symbol 
 _atom_site_fract_x 
 _atom_site_fract_y 
 _atom_site_fract_z 
 _atom_site_U_iso_or_equiv 
 _atom_site_adp_type 
 _atom_site_occupancy 
 _atom_site_symmetry_multiplicity 
 _atom_site_calc_flag 
 _atom_site_refinement_flags 
 _atom_site_disorder_assembly 
 _atom_site_disorder_group 
Zn1 Zn 0.0000 0.0000 0.0000 0.02593(15) Uani 1 2 d S . . 
K1 K 0.76639(7) 0.45620(7) 0.07017(4) 0.03683(18) Uani 1 1 d . . . 
N1 N 0.3754(3) 0.1704(2) 0.02759(13) 0.0255(4) Uani 1 1 d . . . 
N2 N 0.4743(2) 0.0767(2) 0.09059(13) 0.0247(4) Uani 1 1 d . . . 
N3 N 0.2041(2) -0.0711(2) 0.11176(12) 0.0237(4) Uani 1 1 d . . . 
N4 N 0.1914(3) -0.1761(2) 0.17856(13) 0.0306(5) Uani 1 1 d . . . 
N5 N 0.3498(3) -0.1942(2) 0.23829(14) 0.0331(5) Uani 1 1 d . . . 
N6 N 0.4695(2) -0.0985(2) 0.21112(12) 0.0251(4) Uani 1 1 d . . . 
N7 N 0.6604(3) -0.0982(2) 0.25288(13) 0.0302(5) Uani 1 1 d . . . 
N8 N 0.6909(3) -0.0320(2) 0.33848(14) 0.0284(5) Uani 1 1 d . . . 
O1 O 0.8919(3) 0.6535(2) 0.22489(13) 0.0344(4) Uani 1 1 d D . . 
O2 O 0.4631(2) 0.25923(19) -0.01103(12) 0.0398(4) Uani 1 1 d . . . 
O3 O 0.1991(2) 0.17784(18) 0.00594(12) 0.0361(4) Uani 1 1 d . . . 
O4 O -0.1266(3) 0.1251(2) 0.09651(13) 0.0362(4) Uani 1 1 d D . . 
O5 O 0.5649(3) 0.0205(2) 0.37129(13) 0.0425(5) Uani 1 1 d . . . 
O6 O 0.8579(2) -0.0258(2) 0.38402(13) 0.0408(5) Uani 1 1 d . . . 
C1 C 0.3788(3) -0.0227(2) 0.13293(15) 0.0207(5) Uani 1 1 d . . . 
H1A H 0.820(3) 0.720(3) 0.2293(19) 0.039(8) Uiso 1 1 d D . . 
H1B H 0.968(4) 0.699(3) 0.203(2) 0.059(10) Uiso 1 1 d D . . 
H4B H -0.059(4) 0.128(3) 0.1510(14) 0.051(9) Uiso 1 1 d D . . 
H4A H -0.233(3) 0.100(4) 0.097(3) 0.079(12) Uiso 1 1 d D . . 
  
loop_ 
 _atom_site_aniso_label 
 _atom_site_aniso_U_11 
 _atom_site_aniso_U_22 
 _atom_site_aniso_U_33 
 _atom_site_aniso_U_23 
 _atom_site_aniso_U_13 
 _atom_site_aniso_U_12 
Zn1 0.0169(2) 0.0342(2) 0.0239(2) 0.00318(15) -0.00022(15) -0.00101(14) 
K1 0.0275(3) 0.0499(4) 0.0312(3) -0.0006(2) 0.0037(2) -0.0021(2) 
N1 0.0232(10) 0.0259(10) 0.0269(10) -0.0019(8) 0.0052(8) -0.0038(8) 
N2 0.0183(10) 0.0320(10) 0.0223(10) 0.0003(8) 0.0021(8) -0.0013(8) 
N3 0.0220(10) 0.0265(10) 0.0216(10) 0.0013(8) 0.0033(8) -0.0019(8) 
N4 0.0291(11) 0.0327(11) 0.0275(11) 0.0060(8) 0.0025(9) -0.0048(8) 
N5 0.0307(12) 0.0355(11) 0.0299(11) 0.0070(9) 0.0013(9) -0.0036(9) 
N6 0.0204(10) 0.0308(10) 0.0218(10) 0.0026(8) 0.0011(8) 0.0006(8) 
N7 0.0196(10) 0.0445(12) 0.0232(10) -0.0035(9) -0.0007(8) 0.0070(8) 
N8 0.0256(11) 0.0318(11) 0.0261(11) 0.0052(8) 0.0032(9) -0.0008(8) 
O1 0.0292(10) 0.0381(11) 0.0365(10) 0.0042(8) 0.0093(8) 0.0017(8) 
O2 0.0342(10) 0.0396(10) 0.0452(11) 0.0126(8) 0.0091(8) -0.0114(8) 
O3 0.0210(9) 0.0332(9) 0.0516(11) 0.0133(8) 0.0041(8) 0.0007(7) 
O4 0.0235(10) 0.0540(11) 0.0293(10) -0.0059(8) 0.0035(8) 0.0008(8) 
O5 0.0313(10) 0.0628(12) 0.0360(11) -0.0153(9) 0.0134(8) 0.0000(8) 
O6 0.0232(10) 0.0587(12) 0.0334(10) 0.0016(8) -0.0064(8) -0.0036(8) 
C1 0.0190(11) 0.0257(11) 0.0167(11) -0.0033(9) 0.0029(8) 0.0019(8) 
  
_geom_special_details 
; 
 All esds (except the esd in the dihedral angle between two l.s. planes) 
 are estimated using the full covariance matrix.  The cell esds are taken 
 into account individually in the estimation of esds in distances, angles 
 and torsion angles; correlations between esds in cell parameters are only 
 used when they are defined by crystal symmetry.  An approximate (isotropic) 
 treatment of cell esds is used for estimating esds involving l.s. planes. 
; 
  
loop_ 
 _geom_bond_atom_site_label_1 
 _geom_bond_atom_site_label_2 
 _geom_bond_distance 
 _geom_bond_site_symmetry_2 
 _geom_bond_publ_flag 
Zn1 N3 2.0199(17) . ? 
Zn1 N3 2.0199(17) 3 ? 
Zn1 O3 2.1479(16) . ? 
Zn1 O3 2.1479(16) 3 ? 
Zn1 O4 2.1666(17) 3 ? 
Zn1 O4 2.1666(17) . ? 
K1 O6 2.7011(18) 2_755 ? 
K1 O1 2.8092(19) . ? 
K1 O5 2.8421(19) 2_655 ? 
K1 O2 2.8596(17) . ? 
K1 O5 2.8959(19) 4_565 ? 
K1 O6 2.991(2) 4_565 ? 
K1 O4 3.045(2) 1_655 ? 
K1 O2 3.0479(19) 3_665 ? 
K1 N8 3.318(2) 4_565 ? 
K1 N5 3.366(2) 2_655 ? 
K1 K1 4.0405(12) 3_665 ? 
K1 K1 4.4861(12) 3_765 ? 
K1 H1B 3.02(3) . ? 
N1 O2 1.239(2) . ? 
N1 O3 1.267(2) . ? 
N1 N2 1.314(2) . ? 
N2 C1 1.366(3) . ? 
N3 C1 1.325(3) . ? 
N3 N4 1.360(3) . ? 
N4 N5 1.283(3) . ? 
N5 N6 1.354(3) . ? 
N5 K1 3.366(2) 2_645 ? 
N6 C1 1.342(3) . ? 
N6 N7 1.394(2) . ? 
N7 N8 1.336(3) . ? 
N8 O5 1.237(2) . ? 
N8 O6 1.250(2) . ? 
N8 K1 3.318(2) 4_566 ? 
O1 H1A 0.811(17) . ? 
O1 H1B 0.817(18) . ? 
O2 K1 3.0479(19) 3_665 ? 
O4 K1 3.045(2) 1_455 ? 
O4 H4B 0.822(17) . ? 
O4 H4A 0.816(18) . ? 
O5 K1 2.8420(19) 2_645 ? 
O5 K1 2.8959(19) 4_566 ? 
O6 K1 2.7011(18) 2_745 ? 
O6 K1 2.991(2) 4_566 ? 
  
loop_ 
 _geom_angle_atom_site_label_1 
 _geom_angle_atom_site_label_2 
 _geom_angle_atom_site_label_3 
 _geom_angle 
 _geom_angle_site_symmetry_1 
 _geom_angle_site_symmetry_3 
 _geom_angle_publ_flag 
N3 Zn1 N3 180.0 . 3 ? 
N3 Zn1 O3 80.04(6) . . ? 
N3 Zn1 O3 99.96(6) 3 . ? 
N3 Zn1 O3 99.96(6) . 3 ? 
N3 Zn1 O3 80.04(6) 3 3 ? 
O3 Zn1 O3 180.0 . 3 ? 
N3 Zn1 O4 89.73(7) . 3 ? 
N3 Zn1 O4 90.27(7) 3 3 ? 
O3 Zn1 O4 90.08(7) . 3 ? 
O3 Zn1 O4 89.92(7) 3 3 ? 
N3 Zn1 O4 90.27(7) . . ? 
N3 Zn1 O4 89.73(7) 3 . ? 
O3 Zn1 O4 89.92(7) . . ? 
O3 Zn1 O4 90.08(7) 3 . ? 
O4 Zn1 O4 180.0 3 . ? 
O6 K1 O1 69.50(6) 2_755 . ? 
O6 K1 O5 145.87(6) 2_755 2_655 ? 
O1 K1 O5 77.24(6) . 2_655 ? 
O6 K1 O2 142.54(6) 2_755 . ? 
O1 K1 O2 141.22(6) . . ? 
O5 K1 O2 66.21(5) 2_655 . ? 
O6 K1 O5 119.08(6) 2_755 4_565 ? 
O1 K1 O5 136.97(6) . 4_565 ? 
O5 K1 O5 90.48(5) 2_655 4_565 ? 
O2 K1 O5 58.48(5) . 4_565 ? 
O6 K1 O6 76.10(5) 2_755 4_565 ? 
O1 K1 O6 118.70(6) . 4_565 ? 
O5 K1 O6 128.92(5) 2_655 4_565 ? 
O2 K1 O6 95.03(5) . 4_565 ? 
O5 K1 O6 43.24(5) 4_565 4_565 ? 
O6 K1 O4 78.81(5) 2_755 1_655 ? 
O1 K1 O4 118.58(5) . 1_655 ? 
O5 K1 O4 111.98(5) 2_655 1_655 ? 
O2 K1 O4 67.30(5) . 1_655 ? 
O5 K1 O4 104.31(5) 4_565 1_655 ? 
O6 K1 O4 101.66(5) 4_565 1_655 ? 
O6 K1 O2 119.27(5) 2_755 3_665 ? 
O1 K1 O2 75.96(5) . 3_665 ? 
O5 K1 O2 56.90(5) 2_655 3_665 ? 
O2 K1 O2 93.75(5) . 3_665 ? 
O5 K1 O2 63.14(5) 4_565 3_665 ? 
O6 K1 O2 79.13(5) 4_565 3_665 ? 
O4 K1 O2 161.05(5) 1_655 3_665 ? 
O6 K1 N8 98.15(5) 2_755 4_565 ? 
O1 K1 N8 127.88(5) . 4_565 ? 
O5 K1 N8 108.37(5) 2_655 4_565 ? 
O2 K1 N8 77.96(5) . 4_565 ? 
O5 K1 N8 21.62(5) 4_565 4_565 ? 
O6 K1 N8 22.07(4) 4_565 4_565 ? 
O4 K1 N8 107.19(5) 1_655 4_565 ? 
O2 K1 N8 66.81(5) 3_665 4_565 ? 
O6 K1 N5 106.21(5) 2_755 2_655 ? 
O1 K1 N5 72.37(5) . 2_655 ? 
O5 K1 N5 54.68(5) 2_655 2_655 ? 
O2 K1 N5 76.08(5) . 2_655 ? 
O5 K1 N5 131.89(5) 4_565 2_655 ? 
O6 K1 N5 168.26(5) 4_565 2_655 ? 
O4 K1 N5 68.01(5) 1_655 2_655 ? 
O2 K1 N5 108.73(5) 3_665 2_655 ? 
N8 K1 N5 153.30(5) 4_565 2_655 ? 
O6 K1 K1 158.53(5) 2_755 3_665 ? 
O1 K1 K1 111.63(4) . 3_665 ? 
O5 K1 K1 45.78(4) 2_655 3_665 ? 
O2 K1 K1 48.83(4) . 3_665 ? 
O5 K1 K1 44.70(4) 4_565 3_665 ? 
O6 K1 K1 85.40(4) 4_565 3_665 ? 
O4 K1 K1 116.13(4) 1_655 3_665 ? 
O2 K1 K1 44.93(3) 3_665 3_665 ? 
N8 K1 K1 63.60(4) 4_565 3_665 ? 
N5 K1 K1 94.13(4) 2_655 3_665 ? 
O6 K1 K1 40.33(4) 2_755 3_765 ? 
O1 K1 K1 96.28(4) . 3_765 ? 
O5 K1 K1 156.53(4) 2_655 3_765 ? 
O2 K1 K1 122.43(4) . 3_765 ? 
O5 K1 K1 78.87(4) 4_565 3_765 ? 
O6 K1 K1 35.76(3) 4_565 3_765 ? 
O4 K1 K1 91.03(4) 1_655 3_765 ? 
O2 K1 K1 99.71(4) 3_665 3_765 ? 
N8 K1 K1 57.83(4) 4_565 3_765 ? 
N5 K1 K1 145.17(4) 2_655 3_765 ? 
K1 K1 K1 120.45(3) 3_665 3_765 ? 
O6 K1 H1B 59.1(5) 2_755 . ? 
O1 K1 H1B 15.5(4) . . ? 
O5 K1 H1B 89.7(5) 2_655 . ? 
O2 K1 H1B 155.6(4) . . ? 
O5 K1 H1B 129.0(5) 4_565 . ? 
O6 K1 H1B 103.6(4) 4_565 . ? 
O4 K1 H1B 122.6(6) 1_655 . ? 
O2 K1 H1B 74.8(6) 3_665 . ? 
N8 K1 H1B 115.3(5) 4_565 . ? 
N5 K1 H1B 87.1(4) 2_655 . ? 
K1 K1 H1B 116.6(6) 3_665 . ? 
K1 K1 H1B 81.2(4) 3_765 . ? 
O2 N1 O3 118.62(18) . . ? 
O2 N1 N2 116.71(18) . . ? 
O3 N1 N2 124.65(18) . . ? 
N1 N2 C1 117.17(17) . . ? 
C1 N3 N4 107.04(17) . . ? 
C1 N3 Zn1 125.31(15) . . ? 
N4 N3 Zn1 127.64(13) . . ? 
N5 N4 N3 110.51(17) . . ? 
N4 N5 N6 106.37(17) . . ? 
N4 N5 K1 97.18(13) . 2_645 ? 
N6 N5 K1 107.85(13) . 2_645 ? 
C1 N6 N5 109.32(17) . . ? 
C1 N6 N7 127.29(18) . . ? 
N5 N6 N7 122.88(17) . . ? 
N8 N7 N6 108.82(16) . . ? 
O5 N8 O6 121.6(2) . . ? 
O5 N8 N7 123.25(19) . . ? 
O6 N8 N7 115.13(19) . . ? 
O5 N8 K1 59.59(11) . 4_566 ? 
O6 N8 K1 64.08(12) . 4_566 ? 
N7 N8 K1 165.55(14) . 4_566 ? 
K1 O1 H1A 115.0(19) . . ? 
K1 O1 H1B 97(2) . . ? 
H1A O1 H1B 101(3) . . ? 
N1 O2 K1 130.67(14) . . ? 
N1 O2 K1 109.63(13) . 3_665 ? 
K1 O2 K1 86.25(5) . 3_665 ? 
N1 O3 Zn1 128.81(13) . . ? 
Zn1 O4 K1 123.75(8) . 1_455 ? 
Zn1 O4 H4B 112(2) . . ? 
K1 O4 H4B 100(2) 1_455 . ? 
Zn1 O4 H4A 116(3) . . ? 
K1 O4 H4A 92(3) 1_455 . ? 
H4B O4 H4A 112(3) . . ? 
N8 O5 K1 145.65(15) . 2_645 ? 
N8 O5 K1 98.79(13) . 4_566 ? 
K1 O5 K1 89.52(5) 2_645 4_566 ? 
N8 O6 K1 162.10(15) . 2_745 ? 
N8 O6 K1 93.85(13) . 4_566 ? 
K1 O6 K1 103.90(5) 2_745 4_566 ? 
N3 C1 N6 106.75(18) . . ? 
N3 C1 N2 133.65(19) . . ? 
N6 C1 N2 119.54(19) . . ? 
  
loop_ 
 _geom_torsion_atom_site_label_1 
 _geom_torsion_atom_site_label_2 
 _geom_torsion_atom_site_label_3 
 _geom_torsion_atom_site_label_4 
 _geom_torsion 
 _geom_torsion_site_symmetry_1 
 _geom_torsion_site_symmetry_2 
 _geom_torsion_site_symmetry_3 
 _geom_torsion_site_symmetry_4 
 _geom_torsion_publ_flag 
O2 N1 N2 C1 -179.38(18) . . . . ? 
O3 N1 N2 C1 2.4(3) . . . . ? 
N3 Zn1 N3 C1 21(3) 3 . . . ? 
O3 Zn1 N3 C1 -16.89(17) . . . . ? 
O3 Zn1 N3 C1 163.11(17) 3 . . . ? 
O4 Zn1 N3 C1 73.24(18) 3 . . . ? 
O4 Zn1 N3 C1 -106.76(18) . . . . ? 
N3 Zn1 N3 N4 -159(3) 3 . . . ? 
O3 Zn1 N3 N4 163.53(19) . . . . ? 
O3 Zn1 N3 N4 -16.47(19) 3 . . . ? 
O4 Zn1 N3 N4 -106.34(18) 3 . . . ? 
O4 Zn1 N3 N4 73.66(18) . . . . ? 
C1 N3 N4 N5 -0.6(2) . . . . ? 
Zn1 N3 N4 N5 179.09(15) . . . . ? 
N3 N4 N5 N6 0.5(2) . . . . ? 
N3 N4 N5 K1 111.57(15) . . . 2_645 ? 
N4 N5 N6 C1 -0.3(2) . . . . ? 
K1 N5 N6 C1 -103.71(15) 2_645 . . . ? 
N4 N5 N6 N7 -172.69(18) . . . . ? 
K1 N5 N6 N7 83.93(19) 2_645 . . . ? 
C1 N6 N7 N8 113.1(2) . . . . ? 
N5 N6 N7 N8 -76.0(2) . . . . ? 
N6 N7 N8 O5 -0.9(3) . . . . ? 
N6 N7 N8 O6 179.33(17) . . . . ? 
N6 N7 N8 K1 95.9(6) . . . 4_566 ? 
O3 N1 O2 K1 128.46(17) . . . . ? 
N2 N1 O2 K1 -49.9(3) . . . . ? 
O3 N1 O2 K1 26.1(2) . . . 3_665 ? 
N2 N1 O2 K1 -152.31(14) . . . 3_665 ? 
O6 K1 O2 N1 94.2(2) 2_755 . . . ? 
O1 K1 O2 N1 -40.7(2) . . . . ? 
O5 K1 O2 N1 -61.63(18) 2_655 . . . ? 
O5 K1 O2 N1 -168.0(2) 4_565 . . . ? 
O6 K1 O2 N1 167.79(18) 4_565 . . . ? 
O4 K1 O2 N1 67.24(18) 1_655 . . . ? 
O2 K1 O2 N1 -112.81(19) 3_665 . . . ? 
N8 K1 O2 N1 -178.13(19) 4_565 . . . ? 
N5 K1 O2 N1 -4.43(18) 2_655 . . . ? 
K1 K1 O2 N1 -112.81(19) 3_665 . . . ? 
K1 K1 O2 N1 143.19(17) 3_765 . . . ? 
O6 K1 O2 K1 -153.04(8) 2_755 . . 3_665 ? 
O1 K1 O2 K1 72.15(9) . . . 3_665 ? 
O5 K1 O2 K1 51.17(5) 2_655 . . 3_665 ? 
O5 K1 O2 K1 -55.15(5) 4_565 . . 3_665 ? 
O6 K1 O2 K1 -79.40(5) 4_565 . . 3_665 ? 
O4 K1 O2 K1 -179.95(6) 1_655 . . 3_665 ? 
O2 K1 O2 K1 0.0 3_665 . . 3_665 ? 
N8 K1 O2 K1 -65.32(4) 4_565 . . 3_665 ? 
N5 K1 O2 K1 108.38(5) 2_655 . . 3_665 ? 
K1 K1 O2 K1 -104.01(5) 3_765 . . 3_665 ? 
O2 N1 O3 Zn1 148.23(16) . . . . ? 
N2 N1 O3 Zn1 -33.5(3) . . . . ? 
N3 Zn1 O3 N1 35.17(18) . . . . ? 
N3 Zn1 O3 N1 -144.83(18) 3 . . . ? 
O3 Zn1 O3 N1 -68(4) 3 . . . ? 
O4 Zn1 O3 N1 -54.54(18) 3 . . . ? 
O4 Zn1 O3 N1 125.46(18) . . . . ? 
N3 Zn1 O4 K1 128.66(9) . . . 1_455 ? 
N3 Zn1 O4 K1 -51.34(9) 3 . . 1_455 ? 
O3 Zn1 O4 K1 48.62(9) . . . 1_455 ? 
O3 Zn1 O4 K1 -131.38(9) 3 . . 1_455 ? 
O4 Zn1 O4 K1 -163(6) 3 . . 1_455 ? 
O6 N8 O5 K1 -119.2(2) . . . 2_645 ? 
N7 N8 O5 K1 61.1(3) . . . 2_645 ? 
K1 N8 O5 K1 -102.2(2) 4_566 . . 2_645 ? 
O6 N8 O5 K1 -17.0(2) . . . 4_566 ? 
N7 N8 O5 K1 163.31(17) . . . 4_566 ? 
O5 N8 O6 K1 -171.1(4) . . . 2_745 ? 
N7 N8 O6 K1 8.6(6) . . . 2_745 ? 
K1 N8 O6 K1 172.6(5) 4_566 . . 2_745 ? 
O5 N8 O6 K1 16.3(2) . . . 4_566 ? 
N7 N8 O6 K1 -164.00(16) . . . 4_566 ? 
N4 N3 C1 N6 0.3(2) . . . . ? 
Zn1 N3 C1 N6 -179.33(13) . . . . ? 
N4 N3 C1 N2 177.4(2) . . . . ? 
Zn1 N3 C1 N2 -2.2(3) . . . . ? 
N5 N6 C1 N3 0.0(2) . . . . ? 
N7 N6 C1 N3 171.93(19) . . . . ? 
N5 N6 C1 N2 -177.58(18) . . . . ? 
N7 N6 C1 N2 -5.6(3) . . . . ? 
N1 N2 C1 N3 17.1(3) . . . . ? 
N1 N2 C1 N6 -166.11(18) . . . . ? 
  
_diffrn_measured_fraction_theta_max    0.999 
_diffrn_reflns_theta_full              25.09 
_diffrn_measured_fraction_theta_full   0.999 
_refine_diff_density_max    0.280 
_refine_diff_density_min   -0.368 
_refine_diff_density_rms    0.059 
